# Supplementary material for: Genome-Wide Analysis of MAMSTR Transcription Factor-Binding Sites via ChIP-Seq in Porcine Skeletal Muscle Fibroblasts
Source: Animals (Basel). 2023 May 23;13(11):1731. doi: 10.3390/ani13111731 (PMC10252000; doi:10.3390/ani13111731)
Supplement: Supplementary file 1 [file animals-13-01731-s001.zip]

Archive with 3 entries (3 files):
- Table S1, The promoter primer sequence of potential target gene .xlsx
- Table S2,GO and KEGG analyses of genes with MAMSTR-binding sites..xlsx
- Table S3,Analysis of TFBSs in the promoter region..xlsx
