# Supplementary material for: Genome-Wide Analysis of MAMSTR Transcription Factor-Binding Sites via ChIP-Seq in Porcine Skeletal Muscle Fibroblasts
Source: Animals (Basel). 2023 May 23;13(11):1731. doi: 10.3390/ani13111731 (PMC10252000; doi:10.3390/ani13111731)
Supplement: Supplementary file 1 [file animals-13-01731-s001.zip › Table S1, The promoter primer sequence of potential target gene .xlsx]

## Sheet: Table S1
Gene	Primer sequence	Tm(℃)	PCR Length(bp)
ACSS2	5’-TCTTCAGTGCCACCTGTAGACA-3’	60	2247
	5’-CGCCTTAGCTGTTGCCTCCA-3’
PRKAG1	5’-TTATGGGCATGGGATGGTGGTT-3’	61	2116
	5’-GCAAGTCAAGAGCGGAAGGC -3’
SLC28A3	5’-GCAGAAGGACAACTCAAGATGG-3’	57	2339
	5’-TTGGCAGATGGCACAGATAGG-3’
PID1	ACCCAGTTGGCATTTCGTAGTT	58	2069
	CAATCCACACCTCGGCAGATG
IL18R1	CCCTGAAACACAACTTGAAGGT	57	2339
	TTAGTGAGCCATTGGTCTAGTG
