# Supplementary material for: Genome-Wide Analysis of MAMSTR Transcription Factor-Binding Sites via ChIP-Seq in Porcine Skeletal Muscle Fibroblasts
Source: Animals (Basel). 2023 May 23;13(11):1731. doi: 10.3390/ani13111731 (PMC10252000; doi:10.3390/ani13111731)
Supplement: Supplementary file 1 [file animals-13-01731-s001.zip › Table S2,GO and KEGG analyses of genes with MAMSTR-binding sites..xlsx]

## Sheet: KEGG
#Term	Database	ID	Input number	Background number	P-Value	Corrected P-Value	Input
Metabolic pathways	KEGG PATHWAY	ssc01100	110	1388	5.47301e-15	5.14914e-12	CD38	PTGS2	ACSL3	ACSL4	ACSL5	ACAA2	ACADL
Pathways in cancer	KEGG PATHWAY	ssc05200	56	506	3.69527e-13	2.30067e-10	PTGS2	CXCR4	PRKAG1	ACSL3	ADIPOR1	IRS1	ACSL4	ACSL5	CD36
AMPK signaling pathway	KEGG PATHWAY	ssc04152	26	121	3.27718e-12	1.45741e-09	PPP2R1A	PRKAG1	ACSL4	SCD5	ACAA2	FASN	ACSL5	ACADL
TGF-beta signaling pathway	KEGG PATHWAY	ssc04350	20	92	8.61689e-10	3.35305e-07	CDKN2B	ACVR2A	TSHB	NPY1R	IRS1	ABHD5	GNAI1
Neuroactive ligand-receptor interaction	KEGG PATHWAY	ssc04080	38	336	1.36457e-09	4.71991e-07	PTGFR	TSHB	ACSL4	ACSL5
MicroRNAs in cancer	KEGG PATHWAY	ssc05206	29	244	4.57798e-08	1.09625e-05	PTGS2	ITGB3	CAMK2D	PPP2R2B	CREB1	CACNB4	PPP2CA	MYL2	ATP2B1	CACNA2D1	PPP2R5A	GNAI1
Alzheimer disease	KEGG PATHWAY	ssc05010	23	168	1.16637e-07	2.01717e-05	NDUFB8	NDUFB2	SULT1E1	HSD17B1	UGT1A6	HSD17B2
FoxO signaling pathway	KEGG PATHWAY	ssc04068	20	130	1.45262e-07	2.38001e-05	CDKN2B	FOXO3	FABP2	AGPAT2	CD36
PPAR signaling pathway	KEGG PATHWAY	ssc03320	15	75	2.8122e-07	3.97927e-05	FABP7	ACSL3	PPP2R1A	PPP2CA	FYN	PPP2R2B	PTEN	PPP2R5A	GNAI1
Cellular senescence	KEGG PATHWAY	ssc04218	21	154	4.34732e-07	5.88401e-05	CDKN2B	FOXO3	DHCR24
Hepatitis B	KEGG PATHWAY	ssc05161	21	156	5.25981e-07	6.79135e-05	TICAM2	STAT1	CREB1	NFYA	CTSV	CD8A	CANX
Hepatitis C	KEGG PATHWAY	ssc05160	20	146	7.6271e-07	8.79377e-05	FADD	PPP2R1A	NDUFB8	NDUFB2	FBP2	UQCRB	SQLE	NDUFAB1	LPCAT4	PLA2G7	GOT2	DCT	GOT1	PIP4K2A	TYRP1	CRYL1	HK1	SCD5	PIK3C3	HSD17B2	CNDP2	PLD1	NME2	ACSL3	ACSL4	ACSL5	PTEN	ALDH5A1	NIT2	ATP6V1A	ME3	NSDHL	ST3GAL1	UROS	IMPAD1	ACADL	CYP11A1	DGAT2	SUCLG1	PC	HNMT	PGK1	PGM1
Leukocyte transendothelial migration	KEGG PATHWAY	ssc04670	17	110	1.16642e-06	0.000129681	NCF1	CLDN16	SMAD4	ITGA2	TGFBR1	SMAD2	SMAD3	MITF	FOXO1	IL23R	FH	EDNRA	EDNRB	EGF	GNAI1	TGFA	STAT2	FZD6	PTEN	JUN	MLH1	GADD45G	ETS1	JAK1	EDN1	MYC	TERT	TXNRD1	CDKN2B	IGF1R	TRAF6	APC	CAMK2D	FADD	PPARG	AR	CYCS	HES1	SHH	KITLG	CXCL12	FGFR2	BMP2
Cytokine-cytokine receptor interaction	KEGG PATHWAY	ssc04060	27	259	1.37862e-06	0.000143055	IL6ST	IL21	IGF1R	CD36	FOXO3	FOXO1	FBP2	PRKAB2	CCNA2	ADIPOR1	MAP3K7	PFKM	FASN	RAB10	SIRT1	LIPE	PRKAB1	CREB1	SCD5	PPARG	PPP2R2B	PPP2CA	IRS1	PPP2R5A	RHEB	CFTR
AGE-RAGE signaling pathway in diabetic complications	KEGG PATHWAY	ssc04933	16	100	1.59741e-06	0.000160411	TGFBR1	DIAPH1	TGFBR1	BMP4	BMP2	INHBA	SMAD4	ID4	SMAD7	ID2	SMAD2	FBN1	PPP2R1A	PPP2CA	BAMBI	MYC	SMAD3	THBS1	TGIF1	SMAD9
Parkinson disease	KEGG PATHWAY	ssc05012	19	142	1.96133e-06	0.000180278	NDUFAB1	NDUFV2	NR3C1	GNRHR	EDNRA	EDNRB	PRL	GNRHR2	HRH4	GAL	VIPR2	HTR2C	FSHR	EDN1	TRH	KISS1	CALCRL	MLN	GLRB	MCHR1	NPFFR1	HTR7	GHSR	ADM	PPYR1	NMUR2	NMUR1	GZMA	ADRA1D	CALCR	NPY1R	DRD1	SSTR1	F2R	GNRH1	LPAR3	CALCB	HCRTR2
Signaling pathways regulating pluripotency of stem cells	KEGG PATHWAY	ssc04550	18	135	3.79025e-06	0.000294976	ACVR2A	IGF1R	MIRLET7I	MIR224	THBS1	MIR345-1	MIR125B-1	MIR99A	MYC	MIR18A	MIR122	SIRT1	MIR181A-1	MIR129A	MIR29B-1	MIR28	TNC	MIR92A-1	MIRLET7F-1	MIR128-1	DICER1	CASP3	MIR423	MIR155	IRS1	MIR215	PTEN	APC	MIR30C-2
Non-alcoholic fatty liver disease (NAFLD)	KEGG PATHWAY	ssc04932	19	150	4.05256e-06	0.000307698	NDUFAB1	NDUFV2	CYCS	ATP5H	ATP5O	UQCRB	NDUFAB1	NDUFV2	PSEN2	PSEN1	CAPN1	FADD	NDUFC1	NDUFA4	RTN4	NDUFA8	NDUFC2	LPL	CASP3	APP	NDUFS3	SNCA	PPP3CA
Thermogenesis	KEGG PATHWAY	ssc04714	24	229	4.81932e-06	0.000348897	NDUFB8	PRKAG1	SIRT1	CCNB2	PRKAB2	PRKAB1	SMAD4	SMAD3	IGF1R	IRS1	GADD45G	RAG2	PTEN	FOXO1	SMAD2	PRKAG1	CCNB1	USP7	TGFBR1	EGF
Fluid shear stress and atherosclerosis	KEGG PATHWAY	ssc05418	17	134	1.26166e-05	0.000835649	ACVR2A	NCF1	SCP2	CD36	SCD5	PPARG	LPL	FABP2	ACSL4	ME3	APOA5	ACSL5	ACADL	PLIN2	FABP3
Tight junction	KEGG PATHWAY	ssc04530	19	166	1.50693e-05	0.000977304	PPP2R1A	ACTN1	SIRT1	RHEB	CCNA2	CCNB2	CCNB1	SMAD3	SLA-2	SMAD2	GADD45G	SERPINE1	PTEN	FOXO1	ETS1	CAPN1	PPP3CA	MYC	PPID	TGFBR1	LIN52
Human papillomavirus infection	KEGG PATHWAY	ssc05165	28	318	1.68346e-05	0.00105791	PPP2R1A	ATP6V1A	DDX3X	STAT2	TRAF6	SMAD4	JUN	CYCS	FADD	CREB1	MAP3K7	IFIH1	SMAD3	EGR2	SMAD2	TLR4	JAK1	CCNA2	MYC	TGFBR1	CASP3
Osteoclast differentiation	KEGG PATHWAY	ssc04380	16	124	1.86552e-05	0.0011168	NCF1	STAT1	CLDN10	STAT1	CLDN16	STAT2	TRAF6	CLDN23	CLDN22	CLDN18	CLDN19	CYCS	PPP2R2B	PPP2CA	CLDN17	JAK1	MYC	EGF	RSAD2	CASP3
Carbon metabolism	KEGG PATHWAY	ssc01200	15	112	2.28016e-05	0.00129057	ME3	ACO2	CLDN17	CLDN23	CLDN22	CLDN18	CLDN19	ACTN1	GP91-PHOX	RHOH	MYL2	VCAM1	CXCR4	CLDN10	CXCL12	MMP2	GNAI1
NF-kappa B signaling pathway	KEGG PATHWAY	ssc04064	14	99	2.46848e-05	0.00135727	EDARADD	PTGS2	IL23R	TNFSF13B	CCL28	PRL	INHBA	XCL1	CXCR4	CCL21	CCL20	CCR10	TNFSF4	ACVR2A	TGFBR1	IFNK	IFNE	IL18R1	IL34	IL33	CXCL12	IL13RA2	BMP4	BMP3	BMP2	IL15	IL9
Endocytosis	KEGG PATHWAY	ssc04144	23	238	2.4852e-05	0.00135727	SNX6	CHMP4C	STAT1	SMAD4	JUN	SMAD2	SMAD3	GP91-PHOX	FOXO1	VCAM1	EDN1	COL3A1	THBD	MMP2	SERPINE1	CASP3
Protein digestion and absorption	KEGG PATHWAY	ssc04974	13	86	2.55858e-05	0.00137325	COL10A1	KCNE3	NDUFA4	CASP3	NDUFB8	UQCRB	NDUFB2	NDUFA8	DRD1	UBE2L6	NDUFC1	NDUFS3	ATP5O	CYCS	SNCA	ATP5H	UCHL1	NDUFC2	GNAI1
Phagosome	KEGG PATHWAY	ssc04145	17	143	2.69598e-05	0.00140149	NCF1	MARCO	BMP4	SMAD9	FZD6	SMAD4	ID4	ID2	SMAD2	SMAD3	INHBA	KLF4	HAND1	JAK1	APC	MYC	IL6ST	FGFR2
Glucagon signaling pathway	KEGG PATHWAY	ssc04922	14	100	2.72887e-05	0.00140149	SIRT1	PRKAB2	NDUFA4	PRKAB2	CASP3	NDUFB8	PRKAG1	PRKAB1	JUN	NDUFB2	NDUFA8	IRS1	NDUFC2	NDUFC1	NDUFS3	CYCS	ADIPOR1	UQCRB	XBP1
Huntington disease	KEGG PATHWAY	ssc05016	20	190	2.74625e-05	0.00140149	NDUFAB1	NDUFV2	NDUFB2	ATP5H	ATP5O	ADCY10	PRKAB2	UQCRB	NDUFAB1	NDUFV2	NPPB	NDUFC1	NDUFA4	LIPE	PRKAB1	CREB1	NDUFC2	PPARG	NDUFA8	ACSL3	ACSL4	ACSL5	NDUFS3	RHEB
Colorectal cancer	KEGG PATHWAY	ssc05210	13	87	2.85222e-05	0.00143209	TGFA	TGFBR1	BMP4	SUMO1	SDC1	SDC2	JUN	MAP3K7	SUMO4	ITGB3	MEF2A	VCAM1	EDN1	THBD	MMP2	MEF2C	CTSV
Longevity regulating pathway	KEGG PATHWAY	ssc04211	13	89	3.52895e-05	0.00163965	SIRT1	PRKAB2	CLDN16	CLDN17	PRKAB1	PRKAG1	CLDN22	CLDN18	CLDN19	JUN	CLDN10	CFTR	CLDN23	MYL2	PRKAB2	PPP2R2B	ACTR3	ACTR2	PPP2CA
Necroptosis	KEGG PATHWAY	ssc04217	17	147	3.70509e-05	0.00169617	TICAM2	FTH1	PTGS2	ITGA2	FOXO1	EGF	CCNA2	STAT2	FZD6	PSEN1	THBS1	FADD	TERT	ITGB3	ITGB8	JAK1	CREB1	PPP2R2B	SLA-2	TNC	APC	CASP3	STAT1	PPP2CA	PTEN	HES1	RHEB	PPP2R5A
cAMP signaling pathway	KEGG PATHWAY	ssc04024	21	212	3.9701e-05	0.00179115	ADCY10	LIPE	STAT2	TRAF6	FYN	CALCR	FCGR2B	MAP3K7	CREB1	ITGB3	PPARG	JUN	JAK1	MITF	PPP3CA	TGFBR1
Apelin signaling pathway	KEGG PATHWAY	ssc04371	16	134	4.39111e-05	0.00192204	TGFBR1	LIPE	FBP2	ADH5	PSPH	ACSS2	HK1	PC	PFKM	SUCLG1	MDH1	FH	GOT1	GOT2	PGK1
Hippo signaling pathway	KEGG PATHWAY	ssc04390	17	150	4.66841e-05	0.00199079	PPP2R1A	TGFBR1	TICAM2	TRAF6	MAP3K7	TNFAIP3	CCL21	XIAP	VCAM1	TLR4	LY96	CXCL12	BCL10	TNFSF13B
Legionellosis	KEGG PATHWAY	ssc05134	10	54	4.82831e-05	0.00200407	CASP3	RAB1A	TGFBR1	SMAD2	SMAD3	CLTC	BIN1	AP2S1	SPG21	ARF3	ARF1	AP2M1	CXCR4	RAB10	IGF1R	HSPA8	RAB5A	TRAF6	ARPC5	SLA-2	CYTH2	FGFR2	PLD1
Jak-STAT signaling pathway	KEGG PATHWAY	ssc04630	17	151	5.03545e-05	0.00203576	AOX1	SOCS6	SLC3A1	SLC38A2	SLC7A9	CPB1	SLC1A1	COL3A1	ACE2	SLC15A1	DPP4	PGA5	XPNPEP2
Th17 cell differentiation	KEGG PATHWAY	ssc04659	14	107	5.32905e-05	0.00209991	IL21	TGFBR1	ATP6V1A	ITGA2	DYNC1I2	FCGR2B	ITGB3	CD36	THBS1	GP91-PHOX	SLA-2	CANX	TLR4	RAB5A	PIK3C3	CTSV	MBL2
Chagas disease (American trypanosomiasis)	KEGG PATHWAY	ssc05142	14	107	5.32905e-05	0.00209991	PPP2R1A	TGFBR1	PRKAB1	PRKAG1	FOXO1	CREB1	SLC2A2	CAMK2D	PFKM	PHKG1	FBP2	PPP3CA	PYGL	LDHB
Human T-cell leukemia virus 1 infection	KEGG PATHWAY	ssc05166	21	220	6.48485e-05	0.00243221	CDKN2B	CCNB2	AP2S1	CASP3	CYCS	NDUFB8	NDUFA4	NDUFB2	NDUFA8	AP2M1	PPARG	NDUFC1	NDUFS3	ATP5O	CREB1	CLTC	ATP5H	BDNF	UQCRB	NDUFC2
Tyrosine metabolism	KEGG PATHWAY	ssc00350	8	35	7.67268e-05	0.00284346	TYRP1	ADH5	CASP3	SMAD4	JUN	MLH1	SMAD3	SMAD2	CYCS	APC	MYC	GADD45G	EGF
PI3K-Akt signaling pathway	KEGG PATHWAY	ssc04151	27	335	9.56316e-05	0.00330741	PPP2R1A	ITGA2	PRKAB1	PRKAG1	ADIPOR1	IGF1R	CREB1	IRS1	FOXO3	PPARG	FOXO1	ATG5	RHEB
Longevity regulating pathway - multiple species	KEGG PATHWAY	ssc04213	10	61	0.000119284	0.00399281	SIRT1	PRKAB2	CAPN1	STAT2	STAT1	CAMK2D	FADD	H2AFY	TNFAIP3	CHMP4C	GP91-PHOX	XIAP	IL33	TLR4	JAK1	PPID	PYGL
Measles	KEGG PATHWAY	ssc05162	15	136	0.000168249	0.00516808	IFIH1	STAT1	PLD1	EDN1	CAMK2D	TSHB	NPY1R	GHSR	CREB1	DRD1	SSTR1	F2R	JUN	VIPR2	GPR119	FSHR	ATP2B1	EDNRA	BDNF	CFTR	GNAI1
Ferroptosis	KEGG PATHWAY	ssc04216	8	42	0.000231206	0.0062047	SAT1	ACSL3	PRKAB1	SMAD4	CTGF	SMAD2	SMAD3	MEF2C	PRKAG1	MEF2A	MYL2	ADCY10	PRKAB2	PIK3C3	SERPINE1	GNAI1
Cell adhesion molecules (CAMs)	KEGG PATHWAY	ssc04514	15	143	0.000276726	0.00723906	CLDN10	CLDN16	BMP4	BMP2	FZD6	SMAD4	SMAD7	ID2	SMAD2	SMAD3	PPP2CA	CTGF	SNAI2	APC	MYC	PPP2R2B	SERPINE1
Biosynthesis of amino acids	KEGG PATHWAY	ssc01230	10	70	0.000324857	0.00809023	ACO2	MAT2B	EEF1A1	ARF1	HSPA8	CYCS	VCP	HSPD1	TLR4	TLR5
Tuberculosis	KEGG PATHWAY	ssc05152	16	163	0.000348604	0.00854492	STAT1	RAB5A	IFNK	STAT2	STAT1	IL13RA2	PRL	IFNE	IL15	IL6ST	IL21	FHL1	IL23R	JAK1	MYC	EGF	IL9
Oocyte meiosis	KEGG PATHWAY	ssc04114	13	115	0.00036127	0.00874557	CCNB2	IGF1R	STAT1	SMAD4	JUN	SMAD2	SMAD3	AHR	IL23R	JAK1	PPP3CA	IL6ST	CD3D	GATA3
Gastric cancer	KEGG PATHWAY	ssc05226	15	147	0.000362409	0.00874557	CDKN2B	TGFBR1	TRAF6	PPP2CA	JUN	SMAD2	SMAD3	GNA14	TLR4	FADD	PPP2R2B	CD3D	SERPINE1	GNAI1
Oxytocin signaling pathway	KEGG PATHWAY	ssc04921	15	148	0.000387082	0.00926913	CD38	PTGS2	TGFBR1	CCNA2	SMAD4	XIAP	JUN	IL15	SMAD2	SMAD3	PTEN	SLA-2	ETS1	EGR2	CREB1	JAK1	PPP3CA	MYC	TERT	CD3D	CANX
Pancreatic cancer	KEGG PATHWAY	ssc05212	10	72	0.000397589	0.00930598	TGFA	TGFBR1	AOX1	TPO	MAOA	GOT2	DCT	GOT1
Hypertrophic cardiomyopathy (HCM)	KEGG PATHWAY	ssc05410	11	89	0.000510579	0.0109616	ITGB3	PRKAB2	ITGB3	FOXO3	BDNF	EGF	PIK3AP1	TGFA	F2R	PRL	THBS1	JAK1	MYC	IGF1R	ITGB8	CREB1	PPP2R2B	TNC	KITLG	FGFR2	PPP2CA	IRS1	PTEN	TLR4	LPAR3	RHEB	PPP2R5A
Glycolysis / Gluconeogenesis	KEGG PATHWAY	ssc00010	9	62	0.000576433	0.0118792	ADH5	ACSS2	PRKAB1	PRKAG1	HSPA8	IGF1R	IRS1	FOXO3	FOXO1	ATG5
Alanine, aspartate and glutamate metabolism	KEGG PATHWAY	ssc00250	7	37	0.000587664	0.0118792	NIT2	ASNS	STAT2	TRAF6	FADD	HSPA8	FCGR2B	MAP3K7	TNFAIP3	JUN	CYCS	TLR4	JAK1	CD3D	CASP3
TNF signaling pathway	KEGG PATHWAY	ssc04668	12	107	0.000640653	0.0128668	PTGS2	CASP3	PRNP	ACSL4	ACSL5	GP91-PHOX	ATG5	FTH1
Inflammatory bowel disease (IBD)	KEGG PATHWAY	ssc05321	9	65	0.000782838	0.0148596	STAT1	JUN	CLDN17	CLDN23	CLDN22	SDC2	CLDN19	CD86	SLA-2	SDC1	VCAM1	CD2	ITGB8	CD8A	CLDN18
Kaposi sarcoma-associated herpesvirus infection	KEGG PATHWAY	ssc05167	16	177	0.000796266	0.0149994	PTGS2	STAT2	ARG1	PSPH	ASNS	PC	PFKM	GOT2	GOT1	PGK1
Epstein-Barr virus infection	KEGG PATHWAY	ssc05169	17	195	0.000806493	0.0150336	STAT1	CCNA2	CASP3	TRAF6	CAMK2D	FADD	FCGR2B	CREB1	HSPD1	NFYA	CYCS	TLR4	JAK1	PPP3CA	PIK3C3	BCL10
Calcium signaling pathway	KEGG PATHWAY	ssc04020	17	196	0.000849868	0.0154716	CD38	PTGFR	PPP2R1A	SPDYA	PPP2CA	CCNB1	ANAPC13	CAMK2D	AR	PGR	PLCZ1	PPP3CA	PPP2R5A
Leishmaniasis	KEGG PATHWAY	ssc05140	9	66	0.000863687	0.0156317	PTGS2	NCF1	TERT	FZD6	SMAD4	CDX2	MLH1	GADD45G	SMAD2	SHH	APC	MYC	SMAD3	FGFR2	EGF
Fatty acid degradation 脂肪酸降解	KEGG PATHWAY	ssc00071	7	41	0.00100606	0.0175948	ADH5	ECI2	PRKAB2	CAMK1D	KCNJ5	PRKAB1	RCAN1	JUN	CACNB4	MEF2C	PRKAG1	CAMK2D	PPP3CA	CACNA2D1	GNAI1
p53 signaling pathway	KEGG PATHWAY	ssc04115	9	69	0.00114777	0.019107	CCNB2	CCNB1	STAT1	SMAD4	SMAD2	SMAD3	RAD51	JAK1	GADD45G	EGF
Adherens junction	KEGG PATHWAY	ssc04520	9	69	0.00114777	0.019107	ACTN1	SMAD4	PRKAB1	PRKAG1	ITGB8	ITGA2	CACNB4	MYL2	EDN1	DMD	CACNA2D1
Peroxisome	KEGG PATHWAY	ssc04146	10	84	0.00117483	0.0192822	EPHX2	PEX2	HK1	PGM1	PFKM	FBP2	GALM	LDHB	PGK1
Viral protein interaction with cytokine and cytokine receptor	KEGG PATHWAY	ssc04061	10	84	0.00117483	0.0192822	CCR10	IL34	DDO	GOT2	ALDH5A1	GOT1	GAD2
Oxidative phosphorylation	KEGG PATHWAY	ssc00190	13	132	0.00117688	0.0192822	NDUFAB1	NDUFV2	JUN	IL18R1	CREB1	MAP3K7	TNFAIP3	IL15	VCAM1	FADD	EDN1	CCL20
Adipocytokine signaling pathway 脂肪细胞因子信号通路	KEGG PATHWAY	ssc04920	9	71	0.00137593	0.0214163	PRKAB2	PRKAB1	IL18R1	SMAD2	SMAD3	IL21	IL23R	TLR4	TLR5
Fatty acid metabolism 脂肪酸代谢	KEGG PATHWAY	ssc01212	8	57	0.00140123	0.0217016	ACSL3	SCP2	STAT1	RCAN1	FADD	IL6ST	JUN	CREB1	CD86	SLA-2	CYCS	JAK1	PPP3CA	MYC	PIK3C3	CASP3
Transcriptional misregulation in cancer	KEGG PATHWAY	ssc05202	15	170	0.00143021	0.0219323	MEF2C	IGF1R	CASP3	TRAF6	FADD	JUN	MAP3K7	TNFAIP3	GADD45G	SLA-2	CYCS	JAK1	HES1	MYC	USP7	CD3D	STAT2
Toxoplasmosis	KEGG PATHWAY	ssc05145	11	103	0.00152405	0.0227004	STAT1	CASP3	ADRA1D	HTR7	CAMK2D	PLCZ1	CXCR4	DRD1	F2R	GNA14	HTR2C	EDNRA	ATP2B1	PPP3CA	EDNRB	PHKG1	CAMK1D
Small cell lung cancer	KEGG PATHWAY	ssc05222	10	91	0.00202755	0.0269738	CDKN2B	PTGS2	STAT1	TRAF6	JUN	MAP3K7	GP91-PHOX	TLR4	JAK1
Ovarian steroidogenesis	KEGG PATHWAY	ssc04913	7	47	0.00203625	0.0269738	PTGS2	IGF1R	CASP3	CYCS	GADD45G	SFN	PTEN	THBS1	SERPINE1
Intestinal immune network for IgA production	KEGG PATHWAY	ssc04672	7	47	0.00203625	0.0269738	CCR10	IL15	FYN	IGF1R	SMAD2	SMAD3	SNAI2	TGFBR1	MAP3K7
HIF-1 signaling pathway	KEGG PATHWAY	ssc04066	11	108	0.00215018	0.0278896	IGF1R	CAMK2D	ACSL3	CROT	SCP2	ACSL4	ACSL5	ECI2	DDO	FAR1
Arginine and proline metabolism	KEGG PATHWAY	ssc00330	7	48	0.00226717	0.029164	SAT1	ARG1	IL6ST	IL18R1	CCL28	XCL1	CXCR4	CCL21	CCL20	CXCL12
Dopaminergic synapse	KEGG PATHWAY	ssc04728	12	126	0.0023183	0.0295773	ARNTL	PPP2R1A	NDUFA4	ATP6V1A	NDUFB8	NDUFB2	NDUFA8	NDUFC2	NDUFC1	NDUFS3	ATP5O	ATP5H	UQCRB
PD-L1 expression and PD-1 checkpoint pathway in cancer	KEGG PATHWAY	ssc05235	10	93	0.0023462	0.0298111	TICAM2	STAT1	SS18	NR4A3	ID2	GADD45G	NFKBIZ	PPARG	FOXO1	ERG	H3F3A	HIST1H3E	MITF	MYC	CD86
RIG-I-like receptor signaling pathway	KEGG PATHWAY	ssc04622	8	63	0.00248003	0.0312245	IFIH1	IFNK	TRAF6	HSPA8	MAP3K7	CYCS	XIAP	TLR4	JAK1	LY96	GNAI1
Central carbon metabolism in cancer	KEGG PATHWAY	ssc05230	8	63	0.00248003	0.0312245	HK1	SLC2A2	CASP3	TRAF6	ITGA2	CYCS	GADD45G	PTEN	XIAP	MYC
Toll-like receptor signaling pathway	KEGG PATHWAY	ssc04620	10	95	0.00270385	0.0324983	TICAM2	STAT1	CYP11A1	CYP19A2	FSHR	HSD17B1	HSD17B2
Pyruvate metabolism	KEGG PATHWAY	ssc00620	6	37	0.0028877	0.0342526	MDH1	ACSS2	CD86	CCL28	CXCR4	CXCL12	TNFSF13B
Complement and coagulation cascades	KEGG PATHWAY	ssc04610	9	80	0.00289386	0.0342526	CFH	CD55	HK1	EGF	GP91-PHOX	PFKM	TLR4	EDN1	SERPINE1	LDHB	PGK1
NOD-like receptor signaling pathway	KEGG PATHWAY	ssc04621	13	148	0.00299281	0.0348938	STAT1	STAT2	AZIN2	MAOA	GOT2	GOT1	CNDP2
Human immunodeficiency virus 1 infection	KEGG PATHWAY	ssc05170	16	204	0.00306679	0.0356228	CCNB2	CCNB1	KCNJ5	CAMK2D	CREB1	DRD1	PPP2CA	MAOA	PPP3CA	PPP2R2B	PPP2R5A	GNAI1
Malaria	KEGG PATHWAY	ssc05144	7	52	0.0033985	0.0376496	SDC1	SDC2	TRAF6	JUN	PTEN	TLR4	JAK1	PPP3CA	CD3D	EGF
Melanogenesis	KEGG PATHWAY	ssc04916	10	99	0.0035495	0.0391829	TYRP1	FZD6	TRAF6	IFNE	FADD	MAP3K7	ATG5	DDX3X
Thyroid hormone signaling pathway	KEGG PATHWAY	ssc04919	11	117	0.00379384	0.0405255	ITGB3	BMP4	NTRK3	PTEN	PFKM	MYC	FGFR2	LDHB
Insulin signaling pathway	KEGG PATHWAY	ssc04910	12	135	0.00389518	0.0410188	LIPE	PRKAB1	TRAF6	FADD	JUN	MAP3K7	CD86	TLR4	TLR5	LY96
Regulation of lipolysis in adipocytes 脂肪细胞中脂肪分解的调节	KEGG PATHWAY	ssc04923	7	55	0.00449633	0.0465427	PTGS2	LIPE	PC	ME3	FH	LDHB
Focal adhesion	KEGG PATHWAY	ssc04510	15	194	0.00459547	0.046904	ACTN1	DIAPH1	VSIG4	SERPINC1	F2R	C9	THBD	SERPINE1	MBL2
Cell cycle	KEGG PATHWAY	ssc04110	11	121	0.00478993	0.0484125	CDKN2B	CCNB2	TRAF6	FADD	XIAP	ATG5	JUN	MAP3K7	TNFAIP3	GP91-PHOX	MFN1	TLR4	JAK1
Citrate cycle (TCA cycle)	KEGG PATHWAY	ssc00020	5	29	0.00510198	0.0497883	FH	PC	CASP3	TRAF6	FADD	JUN	MAP3K7	CYCS	SLA-2	TLR4	BST2	CFL1	PPP3CA	CXCR4	CD3D	GNAI1
Hematopoietic cell lineage	KEGG PATHWAY	ssc04640	9	88	0.00514623	0.0500632	CD38	ITGB3	ACKR1	CD36	THBS1	VCAM1	TLR4
Hepatocellular carcinoma	KEGG PATHWAY	ssc05225	13	160	0.00549886	0.05292	TGFA	IGF1R	CAMK2D	CREB1	EDN1	DCT	MITF	KITLG	EDNRB	GNAI1
Rheumatoid arthritis	KEGG PATHWAY	ssc05323	9	89	0.00550325	0.05292	ATP6V1A	JUN	STAT1	ESR1	RCAN1	PLCZ1	MED27	FOXO1	DIO1	MYC	RHEB
Fatty acid biosynthesis脂肪酸生物合成	KEGG PATHWAY	ssc00061	4	18	0.00557895	0.05292	ACSL3	FASN	PRKAG1	HK1	IRS1	FOXO1	FASN	FBP2	PRKAB2	RHEB	PYGL	PHKG1
Vasopressin-regulated water reabsorption	KEGG PATHWAY	ssc04962	6	43	0.00559633	0.05292	AQP4	DYNLL1	ITGB8	ITGA2	FYN	IGF1R	THBS1	ITGB3	PTEN	XIAP	JUN	MYL2	TNC	EGF	PARVG
Pertussis	KEGG PATHWAY	ssc05133	8	73	0.0056099	0.05292	TICAM2	CASP3	CCNB1	CCNA2	SMAD4	ANAPC13	SMAD3	SFN	SMAD2	MYC	GADD45G
Protein processing in endoplasmic reticulum	KEGG PATHWAY	ssc04141	13	161	0.00576678	0.0538196	SEC23B	HSPA8	SUCLG1	ACO2	MDH1
Circadian rhythm	KEGG PATHWAY	ssc04710	5	30	0.0057917	0.0538196	ARNTL	PRKAG1	CD55	ITGA2	CD36	CD2	CD8A	KITLG	CD3D
Endometrial cancer	KEGG PATHWAY	ssc05213	7	58	0.00584253	0.0539697	MLH1	GADD45G	TERT	FZD6	SMAD4	TGFBR1	SMAD2	GADD45G	PTEN	APC	MYC	SMAD3	TXNRD1
Adrenergic signaling in cardiomyocytes 心肌细胞中的肾上腺素能信号	KEGG PATHWAY	ssc04261	12	143	0.00593295	0.0545727	PPP2R1A	ADRA1D	IL15	CD86	TLR4	CCL20	CXCL12	CTSV	TNFSF13B
Proteoglycans in cancer	KEGG PATHWAY	ssc05205	15	200	0.00594287	0.0545727	IGF1R	CASP3	DYNC1I2	NSF	CREB1	RAB5A
Amoebiasis	KEGG PATHWAY	ssc05146	9	91	0.00627443	0.055169	ACTN1	RAB5A	TRAF6	CFL1	JUN	TLR4	LY96	GNAI1
Axon guidance	KEGG PATHWAY	ssc04360	14	182	0.0063092	0.055169	EFNB2	CFL1	SEC62	DNAJC3	VCP	SSR1	SSR3	CANX	CAPN1	DDOST	ATXN3	CKAP4	XBP1
Arrhythmogenic right ventricular cardiomyopathy (ARVC)	KEGG PATHWAY	ssc05412	8	75	0.00649291	0.055169	GJA1	ITGB3	PRKAB2	CREB1	PRKAB1
Breast cancer	KEGG PATHWAY	ssc05224	12	145	0.00655536	0.055169	IGF1R	ESR2	FOXO3	PTEN	APC	MYC	EGF
Retrograde endocannabinoid signaling	KEGG PATHWAY	ssc04723	12	145	0.00655536	0.055169	NDUFAB1	NDUFV2	FZD6	ESR1	CAMK2D	SDC1	SDC2	ITGB3	THBS1	TLR4	SHH	MYC	MMP2	ITGA2	CTSV
Insulin resistance	KEGG PATHWAY	ssc04931	10	109	0.00659264	0.055169	PRKAB2	PRKAB1	CASP3	ARG1	C9	GNA14	TLR4	SERPINB10	COL3A1
Autophagy - animal	KEGG PATHWAY	ssc04140	11	128	0.00702158	0.0579792	IGF1R	PIK3C3	CAMK2D	EPHA3	EPHA4	FYN	TRPC1	TRPC4	TRPC5	SHH	PPP3CA	CXCL12	CXCR4	GNAI1
Prostate cancer	KEGG PATHWAY	ssc05215	9	94	0.00758376	0.0619639	TGFA	IGF1R	DMD	ACTN2	ITGB8	ITGA2	CACNB4	CACNA2D1
Regulation of actin cytoskeleton	KEGG PATHWAY	ssc04810	15	207	0.00789907	0.0632632	ACTN1	DIAPH1	FZD6	ESR1	JUN	GADD45G	PTEN	PGR	APC	HES1	MYC	EGF
Antigen processing and presentation	KEGG PATHWAY	ssc04612	7	62	0.00807909	0.0632632	HSPA8	SLA-2	NDUFA4	KCNJ5	NDUFB8	NDUFB2	NDUFA8	NDUFC2	NDUFC1	NDUFS3	PTGS2	GNAI1
Estrogen signaling pathway	KEGG PATHWAY	ssc04915	11	131	0.00819618	0.0632632	TGFA	ESR2	PRKAG1	SLC2A2	CD36	IRS1	PTEN	FOXO1	CREB1	PYGL
Cocaine addiction	KEGG PATHWAY	ssc05030	6	47	0.00821466	0.0632632	JUN	CREB1	TRAF6	PPP2CA	WIPI1	MAP3K7	IRS1	PTEN	ATG5	RHEB	CTSV
Influenza A	KEGG PATHWAY	ssc05164	12	150	0.00833791	0.0636174	IFIH1	NXF1	ERG	CREB1	PTEN	FOXO1	AR	FGFR2	EGF
Viral myocarditis	KEGG PATHWAY	ssc05416	7	63	0.00872504	0.0660853	DMD	CASP3	ITGB8	ITGA2	ITGB3	ARPC5	F2R	MYL2	CFL1	CXCR4	APC	CXCL12	FGFR2	EGF	PIP4K2A
Amphetamine addiction	KEGG PATHWAY	ssc05031	7	64	0.00940809	0.0695662	SIRT1	CAMK2D	KCNJ5	ESR1	HSPA8	JUN	KRT27	CREB1	PGR	MMP2	GNAI1
Cysteine and methionine metabolism	KEGG PATHWAY	ssc00270	6	49	0.0098098	0.0697532	MAT2B	BHMT2	DRD1	MAOA	BDNF	GNAI1
Wnt signaling pathway	KEGG PATHWAY	ssc04310	12	155	0.0104784	0.0710659	LGR5	RSPO2	STAT1	FADD	CASP3	CYCS	DNAJC3	IL33	TLR4	JAK1	RSAD2	STAT2
Steroid hormone biosynthesis 类固醇激素生物合成	KEGG PATHWAY	ssc00140	6	50	0.0106848	0.0723085	CYP11A1	CYP19A2	CD55	FYN	CYCS	CD86	SLA-2
Histidine metabolism	KEGG PATHWAY	ssc00340	4	23	0.0117352	0.0780593	MAOA	FTCD	JUN	CREB1	DRD1	MAOA	PPP3CA
ECM-receptor interaction	KEGG PATHWAY	ssc04512	8	84	0.011821	0.0782949	ITGB3	ITGB8	MDH1	GOT2	GOT1	LDHB
Fat digestion and absorption 脂肪消化和吸收	KEGG PATHWAY	ssc04975	5	37	0.0125412	0.0806539	GOT2	DGAT2	FZD6	SMAD4	PSEN1	JUN	MAP3K7	CAMK2D	BAMBI	APC	PPP3CA	MYC
MAPK signaling pathway	KEGG PATHWAY	ssc04010	18	286	0.0141465	0.0895085	TGFA	CACNB4	HNMT	CNDP2
Prolactin signaling pathway	KEGG PATHWAY	ssc04917	7	70	0.0143506	0.0902496	SOCS6	ESR2	ITGA2	CD36	THBS1	TNC	SDC1	CD47
Progesterone-mediated oocyte maturation	KEGG PATHWAY	ssc04914	8	88	0.0150122	0.0907485	CCNB2	IGF1R	IGF1R	KITLG	CASP3	TRAF6	HSPA8	JUN	MAP3K7	GADD45G	MEF2C	TGFBR1	PPP3CA	MYC	CACNA2D1	FGFR2	BDNF	EGF
IL-17 signaling pathway	KEGG PATHWAY	ssc04657	8	88	0.0150122	0.0907485	PTGS2	CASP3	STAT1	ESR1	PRL	SLC2A2	FOXO3
Thyroid hormone synthesis	KEGG PATHWAY	ssc04918	7	71	0.0153257	0.091572	SERPINA7	TPO	CCNA2	SPDYA	CCNB1	ANAPC13	PGR	GNAI1
Glioma	KEGG PATHWAY	ssc05214	7	71	0.0153257	0.091572	TGFA	IGF1R	TRAF6	JUN	MAP3K7	TNFAIP3	FADD	CCL20
Phospholipase D signaling pathway	KEGG PATHWAY	ssc04072	11	146	0.016504	0.0979013	PTGFR	RHEB	TSHB	CREB1	TTR	TG	CANX
cGMP-PKG signaling pathway	KEGG PATHWAY	ssc04022	12	167	0.0173405	0.10015	ADRA1D	KCNMA1	CAMK1D	CAMK2D	GADD45G	PTEN	EGF
Relaxin signaling pathway	KEGG PATHWAY	ssc04926	10	129	0.0183507	0.103115	TGFBR1	JUN	PLD1	ARF1	FYN	F2R	AGPAT2	LPAR3	KITLG	CYTH2	EGF
Serotonergic synapse	KEGG PATHWAY	ssc04726	9	111	0.0192788	0.103931	PTGS2	CASP3	CREB1	IRS1	MEF2C	MEF2A	EDNRA	ATP2B1	PPP3CA	EDNRB	NPPB	GNAI1
Mineral absorption	KEGG PATHWAY	ssc04978	5	42	0.0197505	0.103931	SLC26A3	S100G	SMAD2	SMAD3	CREB1	EDN1	COL3A1	EDNRB	MMP2	GNAI1
Synaptic vesicle cycle	KEGG PATHWAY	ssc04721	7	76	0.0209145	0.103931	AP2S1	ATP6V1A	KCNJ5	APP	HTR7	MAOA	TRPC1	HTR2C	GNAI1
Human cytomegalovirus infection	KEGG PATHWAY	ssc05163	14	215	0.0221636	0.108063	PTGS2	ITGB3	FTH1	SLC26A6	CYBRD1
EGFR tyrosine kinase inhibitor resistance	KEGG PATHWAY	ssc01521	7	78	0.0235016	0.112728	TGFA	IGF1R	NSF	AP2M1	CLTC	SLC1A1	SLC1A3
Chemokine signaling pathway	KEGG PATHWAY	ssc04062	12	177	0.0252713	0.120106	NCF1	STAT2	RHEB	CASP3	FADD	CREB1	SLA-2	CYCS	CXCR4	JAK1	PPP3CA	MYC	CXCL12	GNAI1
Sphingolipid signaling pathway 鞘脂信号通路	KEGG PATHWAY	ssc04071	9	117	0.0255272	0.120953	DEGS1	PLD1	FOXO3	PTEN	JAK1	FGFR2	EGF
Neurotrophin signaling pathway	KEGG PATHWAY	ssc04722	9	117	0.0255272	0.120953	TRAF6	CAMK2D	STAT1	CCR10	FOXO3	CCL28	XCL1	CXCR4	CCL21	CCL20	CXCL12	GNAI1
Endocrine and other factor-regulated calcium reabsorption	KEGG PATHWAY	ssc04961	5	46	0.0271541	0.121378	AP2M1	AP2S1	PSEN2	PSEN1	JUN	IRS1	NTRK3	FOXO3	BDNF
Basal cell carcinoma	KEGG PATHWAY	ssc05217	6	63	0.0275118	0.121439	BMP4	BMP2	CALB1	CLTC	ESR1
2-Oxocarboxylic acid metabolism	KEGG PATHWAY	ssc01210	3	17	0.0276583	0.121439	GOT2	GOT1	FZD6	GADD45G	SHH	APC
Galactose metabolism	KEGG PATHWAY	ssc00052	4	31	0.0284184	0.123902	GALM	PFKM	ACO2
Drug metabolism - cytochrome P450	KEGG PATHWAY	ssc00982	5	47	0.0292459	0.126741	AOX1	MAOA	HK1	PGM1
Viral carcinogenesis	KEGG PATHWAY	ssc05203	12	183	0.0311491	0.132458	CDKN2B	ACTN1	FMO1	UGT1A6	ADH5
Fructose and mannose metabolism	KEGG PATHWAY	ssc00051	4	32	0.0311526	0.132458	PFKM	HK1	DDX3X	CASP3	EGR2	JUN	CREB1	USP7	SLA-2	JAK1	CCNA2	IL6ST
Apoptosis - multiple species	KEGG PATHWAY	ssc04215	4	32	0.0311526	0.132458	XIAP	CASP3	FBP2	FPGT
Autophagy - other	KEGG PATHWAY	ssc04136	4	32	0.0311526	0.132458	PPP2CA	PIK3C3	CYCS	FADD
Amyotrophic lateral sclerosis (ALS)	KEGG PATHWAY	ssc05014	5	48	0.0314367	0.132458	PPP3CA	RAB5A	WIPI1	ATG5
Propanoate metabolism	KEGG PATHWAY	ssc00640	4	33	0.0340361	0.13541	ACSS2	SUCLG1	CASP3	CYCS	NEFL
Starch and sucrose metabolism	KEGG PATHWAY	ssc00500	4	33	0.0340361	0.13541	HK1	PYGL	BCKDHB	LDHB
Parathyroid hormone synthesis, secretion and action	KEGG PATHWAY	ssc04928	8	104	0.0340919	0.13541	PLD1	PTHLH	PGM1	AMY2
Phenylalanine, tyrosine and tryptophan biosynthesis	KEGG PATHWAY	ssc00400	2	7	0.0342767	0.13541	GOT2	GOT1	CREB1	MEF2C	MEF2A	SLC34A2	GATA3	GNAI1
Steroid biosynthesis 类固醇生物合成	KEGG PATHWAY	ssc00100	3	19	0.0355776	0.137924	SQLE	NSDHL
Arginine biosynthesis	KEGG PATHWAY	ssc00220	3	19	0.0355776	0.137924	GOT2	ARG1	GOT1
mRNA surveillance pathway	KEGG PATHWAY	ssc03015	7	86	0.0360378	0.13933	PPP2R1A	NXF1	PPP2CA	CSTF3	PPP2R2B	PNN	PPP2R5A
N-Glycan biosynthesis	KEGG PATHWAY	ssc00510	5	50	0.0361192	0.13933	ALG10	MGAT1	DDOST	MGAT4A	MGAT4C
Autoimmune thyroid disease	KEGG PATHWAY	ssc05320	5	50	0.0361192	0.13933	TPO	TSHB	SLA-2	CD86	TG
Renin secretion	KEGG PATHWAY	ssc04924	6	69	0.039183	0.149116	KCNMA1	CREB1	EDNRA	EDN1	PPP3CA	GNAI1
Platinum drug resistance	KEGG PATHWAY	ssc01524	6	69	0.039183	0.149116	CASP3	CYCS	XIAP	MLH1	FADD	TOP2B
GnRH signaling pathway	KEGG PATHWAY	ssc04912	7	89	0.0416944	0.149973	PLD1	GNRHR2	CAMK2D	JUN	GNRHR	GNRH1	MMP2
Vascular smooth muscle contraction	KEGG PATHWAY	ssc04270	9	130	0.0437168	0.155177	ADRA1D	CALCRL	RAMP1	KCNMA1	EDN1	EDNRA	CALCB	ADM	NPPB
Phenylalanine metabolism	KEGG PATHWAY	ssc00360	3	21	0.0445333	0.15647	GOT2	MAOA	GOT1
Pancreatic secretion	KEGG PATHWAY	ssc04972	7	91	0.0457683	0.160266	CD38	KCNMA1	CPB1	TRPC1	SLC26A3	ATP2B1	CFTR
Renin-angiotensin system	KEGG PATHWAY	ssc04614	3	22	0.0493904	0.166501	LNPEP	ACE2	PREP
--------------------
[truncated: 67 more columns]

## Sheet: GO
#Term	Database	ID	Input number	Background number	P-Value	Corrected P-Value	Input
cytoplasm	Gene Ontology	GO:0005737	172	2398	3.43259e-19	1.06857e-15	FAM213A	KCNE3	ID2	SYAP1	CREB1	KLF5	LPL	HTR2C	ADIG	SNAI2	XBP1
nucleus	Gene Ontology	GO:0005634	174	2706	4.18711e-15	5.14914e-12	ZRANB2	SUMO1	LIPE	NSDHL	TRAF6	SCCPDH	ACSL4	VCP	PNPLA4	PLIN2	RSAD2	CKAP4	ABHD5
cytosol	Gene Ontology	GO:0005829	143	2056	6.6163e-15	5.14914e-12	UBL7	FYN	DDX3X	SMAD7	SMAD4	FYN	ID4	CDX2	ID2	MEF2A	SMAD2	SMAD3	PPARG	FOXO1	ETS1	PRM1	NR1H4	HES1	CTGF	ABHD5
extracellular space	Gene Ontology	GO:0005615	75	865	3.22685e-12	1.45741e-09	COL10A1	OSTN	NR2F2	MEF2C	MYOZ2	MEOX2
positive regulation of transcription by RNA polymerase II	Gene Ontology	GO:0045944	65	818	2.54489e-09	7.92223e-07	FOXP2	ACTR3	ID4	FOXO1	INSIG1	GATA3
negative regulation of transcription by RNA polymerase II	Gene Ontology	GO:0000122	51	570	4.05093e-09	1.14641e-06	FOXP2	EDN1	PPARG	ANGPTL3	SNCA	ABHD5
identical protein binding	Gene Ontology	GO:0042802	53	655	4.52149e-08	1.09625e-05	SAT1	IFIH1	PLCZ1	CES1	PLA2G7	LPL	PNPLA4
RNA polymerase II cis-regulatory region sequence-specific DNA binding	Gene Ontology	GO:0000978	46	532	6.00916e-08	1.25426e-05	FOXP2	MYF6	XBP1
cell adhesion	Gene Ontology	GO:0007155	24	175	6.04367e-08	1.25426e-05	EFNB2	CLDN10	ADIG
mitochondrion	Gene Ontology	GO:0005739	52	647	7.40221e-08	1.44019e-05	TRIM39	TMEM126B	BMP2
positive regulation of fat cell differentiation	Gene Ontology	GO:0045600	11	32	1.1663e-07	2.01717e-05	BMP2	CDS1	DIAPH1	CXCR4	KCNMA1	ACTR2	ABRA	SNCA	MYOZ2	PARVG	GCSAM	MLPH
lipid droplet	Gene Ontology	GO:0005811	13	51	1.59232e-07	2.47845e-05	HSD17B13	ANXA2	ANKRD1	MYF6	MYOD1
oxidation-reduction process	Gene Ontology	GO:0055114	40	450	2.26014e-07	3.35039e-05	FAM213A	PTGS2	DDX3X	ABHD5
endoplasmic reticulum	Gene Ontology	GO:0005783	43	522	5.45402e-07	6.79135e-05	PTGS2	ZP2	CACNB4
membrane raft	Gene Ontology	GO:0045121	16	93	6.81671e-07	8.1617e-05	RAP2B	GJA1	MYF6
cellular response to amyloid-beta	Gene Ontology	GO:1904646	8	18	1.36646e-06	0.000143055	GJA1	IGF1R
extracellular region	Gene Ontology	GO:0005576	32	348	1.86532e-06	0.000180278	PTGFR	FCN2
male gonad development	Gene Ontology	GO:0008584	12	55	1.96898e-06	0.000180278	GJA1	TGFBR1
positive regulation of transcription, DNA-templated	Gene Ontology	GO:0045893	24	220	2.56932e-06	0.000228523	NCF1	EGF	SNCA	CLN8
response to drug	Gene Ontology	GO:0042493	12	57	2.72251e-06	0.000231772	ANXA1	SS18	MYOD1
positive regulation of T cell proliferation	Gene Ontology	GO:0042102	10	37	2.75476e-06	0.000231772	ANXA1	TRAF6	DYNLL1	SUMO1	HSPA8	PTGFR	SRSF10	FBP2	BDNF	UCHL1	NR0B1	PRNP	FAM46C	SMAD4	CAPN1	FADD	EDN1	HEBP1	MBNL3	PIP4K2A	CDKN2B	SMAD7	LIPE	APC	CAMK2D	KCNAB1	PTGR1	RBP1	BAMBI	KCNN3	IFRD1	SNAI2	KITLG	PIK3C3	NME2	LIMA1	KPNA3	GPR119	NUCKS1	PID1	STC1	PGK1	TRIM39
immune response	Gene Ontology	GO:0006955	18	133	3.13805e-06	0.000257072	IGF1R	IFI44	HSPA8	SUMO4	GATA6	SLC30A9	SRSF10	FKBP3	ZNF24	PLIN2	LMCD1	NR0B1	PRNP	FAM46C	CAPN7	KLF4	TRMT10A	MYC	MBNL3	PIP4K2A	CDKN2B	CDX2	LIPE	APC	SRFBP1	TNIP1	IFRD1	SNAI2	FGFR2	GATA3	NME2	PPP2CA	NPPB	AGO4	AHR	PTEN	KPNA3	RTCB	STC1	RTCA	KDM5C	FOXP2	TRIM39
cell surface	Gene Ontology	GO:0009986	29	306	3.26368e-06	0.000260509	LGR5	TGFBR1	HSPA8	PPP2R1A	SRSF10	FBP2	PLIN2	SPG21	HSPD1	PRNP	CAPN1	DCT	SPIN1	TMUB1	CRYL1	WIPI1	PPP2R2B	RBP1	CNOT2	PIK3C3	CNDP2	ABHD5	STAT1	PPP2CA	SYAP1	SCGN	LACTB	CFTR	STARD4	KDM5C	NIT2	TRIM39	ATP6V1A	SNX6	COPS4	IRS1	HABP4	ANXA2	IMPAD1	ARID4A	THAP11	ARL4C	ARL4A
DNA-binding transcription activator activity, RNA polymerase II-specific	Gene Ontology	GO:0001228	31	346	4.3868e-06	0.000325145	MYF6	SMAD4	BDNF	TIMP2	PCSK2	TSHB	CHGB	SCP2	CCL28	CA6	IL21	ADAMTS20	LPL	COL3A1	S100G	FGL2	SERPINE1	MBL2	TGFA	PTN	SERPINA7	PRL	CBLN2	SNCA	IL34	INHBA	C9	GAL	CCL21	HMGB2	CST7	TG	NPPB	IFNE	TNFSF4	ANXA1	FCN2	ANXA2	TPO	GKN1	SERPINB10	MUC4	ANGPTL3
neuropeptide signaling pathway	Gene Ontology	GO:0007218	13	78	1.01328e-05	0.000716899	NMUR2	NMUR1	MYF6	EDN1	SMAD4	HMGB2	SMAD7	NR3C1	SMYD3	SMAD3	FOXO3	GATA6	FOXO1	SLC30A9	HAND1	MITF	ARID4A	ARNTL	KLF12	STAT2	STAT1	INHBA	EGR2	TFAP2C	MED21	KLF5	GAL	PGR	PROP1	FHL5	NR1H4	MYC	MEF2C	KLF8	ACVR2A	SIRT1	DDX3X	TRAF6	TET1	NR4A3	FADD	KLF4	CREB1
nuclear receptor activity	Gene Ontology	GO:0004879	10	45	1.22236e-05	0.000835649	NR3C1	ESR2	SMAD4	CDX2	BCL11A	NR3C1	SMAD2	SUDS3	FOXO3	SNAI2	FOXO1	HAND1	MITF	EDNRB	THAP11	KLF12	TFAP2C	NR2F2	LMCD1	KLF5	KLF4	PROP1	AURKB	NR1H4	CNOT2	MYC	MEF2C	SIRT1	SMAD7	TRAF6	NR4A3	PPARG	IL33	GATA6	SMAD3	GATA3	ESR2	BMP2	ESR1	LMO1	ID4	ID2	H2AFY
positive regulation of cytosolic calcium ion concentration	Gene Ontology	GO:0007204	11	56	1.25536e-05	0.000835649	NMUR2	PTGFR	CXCR4	RPL7	EPHA4	IGF1R	ZP4	DCP1A	SHAS2	ATPIF1	BIN1	AMELX	SUMF1	INHBA	NEFL	ZP2	PRNP	MAP3K7	PC	PFKM	PGR	HTR2C	PRDX6	TG	SIRT1	ANXA2	PRKAB2	ZNHIT6	TRAF6	TRIM39	FADD	FYN	CREB1	FBN1	VCP	IL6ST	GATA3	ESR2	ADRA1D	ADH5	ESR1	SDC1	APP
extracellular exosome	Gene Ontology	GO:0070062	10	47	1.69918e-05	0.00105791	RAP2B	ANXA1	SMAD4	CDX2	BCL11A	NR3C1	SMAD2	SMAD3	FOXO3	GATA6	FOXO1	HAND1	ZNF24	THAP11	MEOX2	XBP1	LHX2	STAT2	STAT1	EGR2	TFAP2C	JUN	KLF7	KLF6	KLF5	KLF4	PGR	PROP1	NR1H4	MYC	SIRT1	SMAD7	NR4A3	PPARG	SMYD3	SNAI2	GATA3	MYOD1	ESR2	ESR1	APP	NFYA	MEF2C
endoplasmic reticulum membrane	Gene Ontology	GO:0005789	25	267	1.83509e-05	0.0011168	EPHX1	RTCB	CLDN16	CLDN17	ACAN	CLDN18	CLDN19	THBS1	BSG	PARVG	CLDN23	CLDN22	CD47	IGFBP7	TNC	RHOB	KITLG	RPSA	TNFAIP6	CTGF	ADGRG1	HES1	HAPLN1	VCAM1
synapse	Gene Ontology	GO:0045202	23	234	1.94377e-05	0.00114169	RPS17	ARL8B	MTRF1	PRDX6	NR3C1	ME3	FBXO7	FH	ATPIF1	ACADL	RSAD2	AP3B1	SRSF4	ACAA2	TFAP2C	SYNJ2BP	APEX1	PC	CAPN1	LIG3	ENY2	OXCT1	ACOT13	CLN8	ETFA	NDUFAB1	SIRT1	LIPE	GJA1	HK1	SCCPDH	GOT2	SUCLG1	LACTB	ALDH5A1	ACO2	ABHD5	DEGS1	GHITM	ESR2	ADH5	PISD	ACSL4
transcription factor binding	Gene Ontology	GO:0008134	18	156	2.27264e-05	0.00129057	FOXO3	LHX2	NCF1	NSDHL	PRDX6	SCCPDH	GP91-PHOX	ME3	SQLE	CYP11A1	CHCHD4	CRYZL1	POR	CYBRD1	APEX1	CRYL1	DIO1	HSD17B1	HSD17B2	FTH1	LDHB	TXNRD1	TYRP1	TPO	QDPR	TXNL1	PTGR1	SCD5	DDO	DCT	DEGS1	BMP2	CYP19A2	MAOA	NDUFS3	FAR1	RDH12	ALDH5A1	PGK1	KDM5C
angiogenesis	Gene Ontology	GO:0001525	15	115	3.01183e-05	0.00148823	TGFA	SAT1	NSDHL	MAMDC2	STARD4	SEC62	DDOST	SLC30A9	DNAJC3	FKBP9	XBP1	PTN	TICAM2	TMEM38B	PSEN1	DGAT2	PRNP	NDFIP1	RSAD2	CAST	LPCAT4	UBXN8	DRD1	RPS3A	CST7	CLN8	RPS23	RAB1A	ERGIC2	TMED5	CES1	SUMF1	INSIG1	PHEX	GJA1	CYP19A2	ACSL4	ACSL5	SSR1	SSR3	MGAT4A	AGPAT2	CKAP4
ubiquitin protein ligase binding	Gene Ontology	GO:0031625	19	176	3.1558e-05	0.00151454	CXCR4	VCP	TGFBR1	ANXA2	RAB5A	KCNE3	PPP2CA	PRNP	APP	FYN	MAL2	SHH	S100A10	GHSR	PSEN1	PGK1
hormone activity	Gene Ontology	GO:0005179	12	75	3.16239e-05	0.00151454	PRL	TSHB	FYN	APP	EPHA4	PRNP	CACNA2D1	PSEN1
negative regulation of gene expression	Gene Ontology	GO:0010629	13	89	3.52895e-05	0.00163965	GJA1	SIRT1	ACAN	ZP4	ADCY10	ITIH2	PTN	CCL28	PTHLH	INHBA	KLF5	FGFBP3	EDN1	SPINK4	TRH	ST3GAL1	FRZB	MLN	FBN1	CORT	IGFBP7	KITLG	CXCL12	PGA5	BMP3	RNASE10	C1QTNF3	PON2	SCGN	CSN1S1	DEFB125	HAPLN1
positive regulation of astrocyte differentiation	Gene Ontology	GO:0048711	5	8	4.21583e-05	0.00187484	HES1	ID2	ESR1	HMGB2	TFAP2C	INHBA	NR0B1	H3F3A	GATA6	AGO4	KITLG	GATA3
electron transfer activity	Gene Ontology	GO:0009055	8	32	4.44545e-05	0.00192204	ETFA	AOX1	STAT1	EGR2	PSEN1	JUN	NR2F2	HNF1B	INHBA	ENY2	MYC	TGFBR1	DDX3X	SS18	BAMBI	GATA6	ESR2	NME2	ESR1	ID2	MEF2C	F2R	ABRA	PICALM
signaling receptor binding	Gene Ontology	GO:0005102	18	166	4.79232e-05	0.00200407	OSTN	FCN2	HMGB2	CREB1	DRD1	INHBA	HTR2C	SNCA	GATA6	MYC	THBS1	SLC1A3
membrane	Gene Ontology	GO:0016020	35	473	4.91787e-05	0.00201439	PCSK2	MAMDC2	IL15	CD86	IL21	TNFSF13B	HES1	IL6ST	ZP4	TNFSF4
activation of MAPKK activity	Gene Ontology	GO:0000186	7	24	5.87809e-05	0.00225907	TGFBR1	BMP4	THBS1	CCR10	CXCR4	JUN	IL15	CD36	CD86	IL21	CCL28	SLA-2	TNFSF13B	SCAP	CXCL12	CST7	CTSV	TNFSF4
negative regulation of endothelial cell proliferation	Gene Ontology	GO:0001937	7	24	5.87809e-05	0.00225907	TGFBR1	STAT1	ATPIF1	PSEN1	PRNP	CD86	HSPD1	FSHR	ACVR2A	ITGB3	ANXA2	ITGB8	RAMP1	LPL	SHH	GHSR	FGFR2	OIT3	BMP2	SDC1	APP	CFTR	F2R	ANGPTL3	BST2	ACE2	SDC2	PICALM	SLC1A3
heart development	Gene Ontology	GO:0007507	13	95	6.46727e-05	0.00243221	GJA1	TGFBR1	SMAD7	SMAD2	SMAD3	FOXO3	FOXO1	MITF	MEOX2	ARNTL	LHX2	STAT2	STAT1	EGR2	TFAP2C	KLF6	KLF5	KLF4	PGR	PROP1	MYC	NR3C1	NR4A3	CREB1	GATA3	MYOD1	ESR1	NFYA	MEF2C	MEF2A	PLAGL1
integral component of membrane	Gene Ontology	GO:0016021	185	4085	8.28444e-05	0.00303405	CD38	PTGS2	GPR84	NPY1R	GLRB	CART	NPFFR1	SSTR1	GAL	MCHR1	HCRTR2	NPPB	PPYR1
positive regulation of pri-miRNA transcription by RNA polymerase II	Gene Ontology	GO:1902895	7	26	9.01022e-05	0.0032522	NR3C1	BMP4	ESR1	NR4A3	NR0B1	NR2F2	AHR	PPARG	PGR	NR1H4
thymus development	Gene Ontology	GO:0048538	8	36	9.10552e-05	0.0032522	CCNB2	TGFBR1	ADRA1D	ESR1	CALCR	KISS1	F2R	HRH4	CXCR4	GPR33	CCR10
perinuclear region of cytoplasm	Gene Ontology	GO:0048471	24	279	9.19351e-05	0.0032522	PRDX6	MYO6	ANXA2	DICER1	CD47	CD86	HSPD1	EGF	SERPINE1	XPNPEP2
I-SMAD binding	Gene Ontology	GO:0070411	5	10	9.30375e-05	0.00325422	SMAD4	TGFBR1	SCAP	RSAD2	CANX	SLC10A7	SEC23B	PSEN2	PSEN1	DGAT2	POR	DIO1	FMO1	ARL6IP5	SCD5	DTNBP1	UCHL1	DEGS1	FZD6	PEMT	CDS1	DRD1	SSR1	VTI1B	CFTR
transcription regulator complex	Gene Ontology	GO:0005667	17	160	9.66831e-05	0.00330741	ARNTL	EPAS1	MX2	SDCBP	GAD2	AP3B1	HRH4	CALB1	HTR2C	RPS23	GLRB	CRHBP	VCP	HTR7	CART	ATP2B1	PPP2CA	HAPLN1	GJC1	FAM107A	SCGN	RPS3A	MYO7A
intracellular protein transport	Gene Ontology	GO:0006886	21	229	0.000109311	0.00369875	ARFIP1	AP2S1	DDX3X	MYOD1	SMAD4	HMGB2	NR0B1	SMAD7	JUN	MEF2A	GATA3	USP7	SMAD3	SUMO1	FOXO1	SMAD2	PPID	BCL10
regulation of cytosolic calcium ion concentration	Gene Ontology	GO:0051480	7	28	0.000133825	0.00443187	CALB1	SCGN	SIRT1	ANXA2	ANGPTL1	CALCRL	RAMP1	CTGF	EGF	KLF5	HAND1	ADGRG1	SERPINE1	MEOX2	XBP1
negative regulation of cell population proliferation	Gene Ontology	GO:0008285	18	182	0.000140421	0.00460138	CDKN2B	BMP2	TRAF6	FZD6	RTN4	PRDX6	SMAD7	SMAD2	USP7	UBE2L6	HSPD1	FOXO1	SUMO1	FBXO7	EGR2	SMAD3	UCHL1	SMAD4	MYOD1
calcium ion binding	Gene Ontology	GO:0005509	37	542	0.000142413	0.00461803	CDH11	CDH13	MLN	PTHLH	FBN1	INHBA	TTR	TG	EDN1	STC1	ADM	NPPB
in utero embryonic development	Gene Ontology	GO:0001701	16	150	0.000147267	0.00463074	GJA1	CCNB1	HMGB2	APP	FYN	ID2	CTGF	MEF2C	PC	FOXO1	PGR	SLC35C2	PICALM
inflammatory response	Gene Ontology	GO:0006954	16	150	0.000147267	0.00463074	AP3B1	ANXA1	BIN1	BMP2	IL6ST
cell migration	Gene Ontology	GO:0016477	16	150	0.000147267	0.00463074	TNFAIP3	ITGB3	CYCS	GLRX3	GP91-PHOX	GLRX	FDX1	TXNRD1
roof of mouth development	Gene Ontology	GO:0060021	9	51	0.000158553	0.00493576	TGFBR1	IRF6	CD2	ANGPTL1	BEX1	GJA1	APP	LPL	FYN	MCHR1	FGL2	F2R	SLA-2	TRPC1	ANGPTL3	TNC	SERPINE1	PIK3AP1
protein kinase binding	Gene Ontology	GO:0019901	23	273	0.000169337	0.00516808	PIWIL1	EEF1A1	SEC62	SPRY1	ATP5O	ACSL5	PLIN2	RGS5	AP4S1	NR0B1	CAST	PFKM	PNPLA4	TGFBR1	LIPE	PGRMC2	RAB1A	MX2	ARL6IP5	JAK1	MFSD6	PPP2R5A	PIK3C3	DHCR24	CCNB2	CCNB1	CYP19A2	PPP2R2B	MYO6	ACSL4	STX6	SNCA	STAMBPL1	RHEB	CFTR
cholesterol metabolic process	Gene Ontology	GO:0008203	8	40	0.000172342	0.00520873	CYP11A1	LIPE	PSEN1	MAP3K7	CART	F2R	EGF
metal ion binding	Gene Ontology	GO:0046872	54	915	0.000181276	0.00542609	PHF11	TYRP1	PRL	SYNJ2BP	NR2F2	TNMD	ATPIF1
phospholipase C-activating G protein-coupled receptor signaling pathway	Gene Ontology	GO:0007200	7	30	0.00019334	0.00573208	NMUR2	ADRA1D	ADM	CASP3	ACAN	NTRK3	MEF2C	MEF2A	HAND1	COL3A1	EDN1	EDNRA	FBN1
plasma membrane	Gene Ontology	GO:0005886	125	2618	0.000201182	0.0059083	CD38	EFNB2	NDUFB8	TMEM183A	CLDN10	CD36	TNMD	C1H14orf37	SLC30A9	2023-03-03	S100A10	GPR33	SQLE	CANX	ZP2	KLF5	CYBRD1	SLC12A4	SLC34A2	DCT	CLDN18	CLN8	CD8A	TYRP1	IGF1R	FMO1	TMUB1	SLC38A2	TPO	CCR10	FSHR	RAMP1	SCCPDH	MCHR1	MUC4	KCNAB1	HTR7	BAMBI	KCNN3	SLC25A24	ATP2B1	KITLG	SDCBP
nucleoplasm	Gene Ontology	GO:0005654	81	1546	0.000216899	0.00613311	VCP	PHF11	BMP2	PRL	FOXO3	KLF5	TERT
cell surface receptor signaling pathway	Gene Ontology	GO:0007166	12	94	0.000220253	0.00613311	ANXA1	OSTN	PSEN1	CACNB4	FADD	SHH	HES1	GATA3
heteromeric SMAD protein complex	Gene Ontology	GO:0071144	4	6	0.000220352	0.00613311	SMAD4	SMAD7	ADCY10	BDNF	TNFSF13B	SEC23B	PSEN1	APEX1	INHBA	NDFIP1	HMGB2	TRAF6	RAB1A	SNCA	VCP	PHEX	COPS5	DICER1	APP	SYAP1	RAD51	VTI1B	PICALM	MLPH
telencephalon regionalization	Gene Ontology	GO:0021978	4	6	0.000220352	0.00613311	SHH	LHX2	SMAD7	SMAD2	SMAD3
negative regulation of cyclin-dependent protein serine/threonine kinase activity	Gene Ontology	GO:0045736	6	21	0.000220564	0.00613311	CDKN2B	CASP3	SMAD7	MED27	ANKRD1	NR4A3	LBX1	CREB1	KLF5	SMAD2	SMAD3	MYOD1	MEF2A	JUN	PROP1	GATA6	SMAD9
DNA-binding transcription factor activity, RNA polymerase II-specific	Gene Ontology	GO:0000981	29	393	0.000220658	0.00613311	FOXP2	MYF6	ARL4A	RAB5A	SNX6	SEC23B	ARF3	ARF1	RAMP1	TICAM2	MYO6	ARF4	AP2M1	TMED5	NSF	CLTC	RHOB	STX6	MYO7A	ARL4C	MLPH
endocytosis	Gene Ontology	GO:0006897	13	109	0.000224997	0.00619837	RAB34	RAB5A	TRPC7	TRPC4	TRPC5	ATP2B1	HCRTR2
cellular response to drug	Gene Ontology	GO:0035690	7	31	0.000230227	0.0062047	RAP2B	ANKRD1	FNTB	PTEN	SMAD4	SCP2	APP	LBX1	AIMP2	F2R	SPRY1	KLF4	ADGRG1	APC	INHBA	P14ARF	TES	IRF6
negative regulation of I-kappaB kinase/NF-kappaB signaling	Gene Ontology	GO:0043124	7	31	0.000230227	0.0062047	SIRT1	STAT1	VLDLR	ADGRE5	PAMR1	LETM1	MYL2	MYL1	S100A10	S100G	PCDH7	FKBP9	AMELX	NCALD	PRNP	THBS1	CANX	CAPN1	EGF	ANXA1	ANXA2	HPCAL4	TPO	CALB1	FBN1	LPL	SLC25A24	SHH	THBD	OIT3	ACTN2	ACTN1	PSPH	LRP8	AMY2	SCGN	SNCA
transcription coactivator activity	Gene Ontology	GO:0003713	15	142	0.000258263	0.00687157	SIRT1	ANKRD1	CCNB2	BMP2	TRAF6	PSPH	SMAD4	RTCB	FAM46C	MGAT1	SLC34A2	GATA6	EDNRA	HSD17B2	EDN1	GATA3
cell cortex	Gene Ontology	GO:0005938	9	55	0.0002623	0.00691984	TRAF6	MYO7A	PTGFR	BMP2	PTGS2	ACKR1	CRHBP	GP91-PHOX	F2R	HRH4	TLR4	CCL21	CCL20	CSRP3	GPR33	TNFSF4
cholesterol homeostasis	Gene Ontology	GO:0042632	9	56	0.000295557	0.00766723	SIRT1	SLC37A4	APC	RAB1A	ITGB8	SDC2	CTGF	ARPC5	THBS1	BAMBI	RND3	PROP1	SDC1	HES1	FSCN3	LIMA1
innate immune response	Gene Ontology	GO:0045087	17	178	0.000310066	0.00795653	ANXA1	MX2	INHBA	SUMO1	MEF2C	SNAI2	INSIG1	SHH	MEOX2
protein C-terminus binding	Gene Ontology	GO:0008022	12	98	0.00031182	0.00795653	SIRT1	PPP2CA	FBXO7	VRK1	GCSAM	PTN	NSF	BCL2L14	SLC12A4	CDKN2B	NR3C1	LIPE	PRKAB1	NR4A3	RHOH	GATA6	CCNB1	ESR1	H2AFY	DNAJC3	MEF2A	RND3	P14ARF
GTP binding	Gene Ontology	GO:0005525	24	305	0.000316784	0.00801748	DIRAS3	ARL8B	NSDHL	LIMA1	APP	ANGPTL3	SCAP	FDX1
neuron fate commitment	Gene Ontology	GO:0048663	5	14	0.00032235	0.00809023	SHH	SMAD4	SMAD4	FCN2	ZNF232	CYCS	SMAD3	GP91-PHOX	IMPAD1	ME3	TERT	UIMC1	GNAI1	NDUFV2	LHX2	EGR2	ZRANB2	FYN	KCNMA1	NSF	RSAD2	APEX1	PC	PFKM	ZC3HAV1	AURKB	FHL5	KDM5C	DCT	MBNL3	ACVR2A	TGFBR1	ZNHIT6	PRIM2	ZNF24	LPL	ATP2B1	ACO2	CNDP2	DIS3L2	PEX2	NME2	PPP2CA
regulation of cell population proliferation	Gene Ontology	GO:0042127	13	114	0.000334609	0.00826696	LGR5	ANXA1	ESR1	HTR2C	FSHR	GPR33	HCRTR2
calmodulin binding	Gene Ontology	GO:0005516	11	86	0.000392452	0.00930434	CAMK1D	GAP43	SUMO1	HSPA8	CLDN10	GP91-PHOX	ATP9A	GPR33	PLIN2	EGF	ZP2	PRNP	MAP3K7	NTRK3	SLC34A2	CAPN1	GOT2	DCT	PIP4K2A	IGF1R	RAB5A	FSHR	SCCPDH	BAMBI	LPL	KCNN3	KITLG	SDCBP	FGFR2	CTSV	KCNJ5	PPP2CA	LIMA1	APP	NPY1R	ACSL4	PTEN	GPR119	ACE2	SLC19A2	CFTR	ATP6V1A	GPR12
early endosome	Gene Ontology	GO:0005769	14	132	0.00039453	0.00930434	ANXA2	RAB5A	SMAD4	HMGB2	CDX2	EPHA3	ZNF232	POT1	H2AFY	MBNL3	NFYA	SRSF11	HAND1	FBXO7	TMUB1	THAP11	ARL4A	VRK1	KLF12	DNTTIP2	ANKRD1	SLC35C2	SMYD3	TFAP2C	HOXA13	KLF5	MLH1	NR2F2	KLF6	POLD2	KLF4	UBXN8	MYO6	LIG3	CNOT2	MYC	GOT1	TOP2B	HNMT	ANXA1	IMP3	SMAD7	DDX3X
adult walking behavior	Gene Ontology	GO:0007628	6	24	0.000406248	0.00943769	EPHA4	GLRB	CALCRL	ADGRE5	CALCR	FCGR2B	CD36	CD86	VIPR2	ADGRG1	EDN1	CD3D
integral component of plasma membrane	Gene Ontology	GO:0005887	42	684	0.000436267	0.0100336	ADGRE5	EPHA4	SMAD2	SMAD3
adaptive immune response	Gene Ontology	GO:0002250	7	35	0.000438343	0.0100336	ANXA1	IFNE	BMP4	BMP2
positive regulation of bone mineralization	Gene Ontology	GO:0030501	6	25	0.00048964	0.01087	ACVR2A	BMP4	TNFAIP3	NR2F2	FBXO7	P14ARF
positive regulation of receptor recycling	Gene Ontology	GO:0001921	4	8	0.000492346	0.01087	PSEN1	ANXA2	JUN	FOXO3	GATA6	FOXO1	HAND1	XBP1	KLF12	MYOD1	STAT1	EGR2	TFAP2C	HOXA13	KLF7	KLF6	KLF5	ETS1	MYC	KLF8	LBX1	KLF4	ZNF24	SNAI2	GATA3	EPAS1	IRF6	MEF2C	MEF2A
negative regulation of interleukin-2 production	Gene Ontology	GO:0032703	4	8	0.000492346	0.01087	VSIG4	PRNP	VLDLR	RAB1A	APP	MYO6	AP2M1	MARCO	ATP9A	SHH	PIK3C3	LRP8	PICALM
modulation of age-related behavioral decline	Gene Ontology	GO:0090647	4	8	0.000492346	0.01087	APP	PRNP	PRNP	CRHBP	MEF2C	PPP3CA	UCHL1
cell morphogenesis involved in neuron differentiation	Gene Ontology	GO:0048667	4	8	0.000492346	0.01087	MEF2C	HES1	ESR1	TRIM39	TNFAIP3	TNIP1	RHOH
signal transduction	Gene Ontology	GO:0007165	30	435	0.00050101	0.0109616	DIRAS3	LRPAP1	MED21	HMGB2	ID2	MED27	GATA3	APEX1	MEF2A	HAND1	FHL5	ENY2	CD3D	BCL10	MYOD1
negative regulation of apoptotic process	Gene Ontology	GO:0043066	18	204	0.000503804	0.0109616	SIRT1	IGF1R	PSEN1	MYO6	RND3	NDFIP1	RHOH	SNCA	FGFR2
E-box binding	Gene Ontology	GO:0070888	7	36	0.000508658	0.0109616	ARNTL	MYOD1	LIMA1	EPHX2	LPL	ANGPTL3	INSIG1	NR1H4	XBP1
positive regulation of apoptotic process	Gene Ontology	GO:0043065	14	136	0.000518862	0.0110631	BMP4	CASP3	IFIH1	DDX3X	FADD	SH2D1A	FYN	TRIM39	GP91-PHOX	C9	TLR4	TLR5	LY96	ANKRD17	DEFB125	BST2	RSAD2
glutamatergic synapse	Gene Ontology	GO:0098978	17	187	0.000522544	0.0110658	LGR5	EFNB2	SDC1	USP7	CTGF	KPNA3	PROP1	RAD51	NEFL	TERT	TOP2B	FOXN3
positive regulation of erythrocyte differentiation	Gene Ontology	GO:0045648	5	16	0.000533689	0.0111502	ACVR2A	ID2	EEF1A1	MX2	ARL4C	GNAI1	RAB34	ARF3	ARF1	GNA14	ARF4	RAB10	ARL4A	RAP2B	RAB5A	RAB1A	RHOH	RHOB	NMUR2	RHEB	RTCB	MFN1	RND3	IFI44
cellular response to estradiol stimulus	Gene Ontology	GO:0071392	5	16	0.000533689	0.0111502	SSTR1	ESR2	TGFBR1	BMP4	ID2
DNA-binding transcription repressor activity, RNA polymerase II-specific	Gene Ontology	GO:0001227	17	188	0.000552496	0.0114661	FOXP2	KLF12	STAT2	STAT1	SAT1	GKN1	TFAP2C	FYN	MITF	JUN	PTGS2	TNC	PID1
mitochondrial respiratory chain complex I	Gene Ontology	GO:0005747	7	37	0.000587664	0.0118792	NDUFAB1	NDUFV2	CAMK2D	EEF1A1	MYO6	KCNN3	ATP2B1	PPP3CA	ATPIF1	MYO7A	PHKG1
bicellular tight junction assembly	Gene Ontology	GO:0070830	7	37	0.000587664	0.0118792	CLDN10	CLDN16	F2R	RAB1A	APP	EPHA3	ST8SIA2	HSPD1	ANGPTL3	TLR4	CXCR4	RHOB	CFTR	PICALM
positive regulation of smooth muscle cell proliferation	Gene Ontology	GO:0048661	5	17	0.000671799	0.0133728	EDN1	BMP4	CACNB4	DRD1	UCHL1	CLN8
positive regulation of pathway-restricted SMAD protein phosphorylation	Gene Ontology	GO:0010862	7	38	0.000676109	0.0133728	ACVR2A	TGFBR1	MOSPD2	GNRHR	TRPC7	TRPC4	TRPC5	SHAS2	SLC52A2	SLC28A3	PSEN1	RHBG	UPK1B	NTRK3	HRH4	HTR2C	GPR84	ADGRG1	SLC38A2	CD47	FCGR2B	GLRB	MCHR1	NPFFR1	SLC26A3	TSPAN6	VCAM1	SLC26A6	THBD	SLC15A1	FGFR2	SLC1A1	ADRA1D	DRD1	SSTR1	F2R	FAM26F	TLR4	PSEN2	HCRTR2	CFTR	SLC1A3
positive regulation of cell population proliferation	Gene Ontology	GO:0008284	19	228	0.00068098	0.0133728	TGFA	PTN	SH2D1A	FYN	CD3D	BCL10	CTSV
Golgi apparatus	Gene Ontology	GO:0005794	35	549	0.000686706	0.0133728	MYO6	HABP4	BMP2	PTN	MEF2C	ATP2B1
tau protein binding	Gene Ontology	GO:0048156	4	9	0.000692429	0.0133728	FYN	BIN1	NSF	SNCA
positive regulation of cell migration	Gene Ontology	GO:0030335	13	124	0.000693764	0.0133728	IGF1R	BMP2	GATA3	TNFAIP3
positive regulation of cysteine-type endopeptidase activity involved in apoptotic process	Gene Ontology	GO:0043280	6	27	0.000695917	0.0133728	SIRT1	DDX3X	PSEN1	PICALM
receptor complex	Gene Ontology	GO:0043235	14	141	0.000719777	0.0137464	ACVR2A	IGF1R	ID2	SLC1A3
cell differentiation	Gene Ontology	GO:0030154	20	250	0.000799838	0.0149994	RPS3A	HOPX	IL21	TICAM2	HPCAL4	STAT1	PRL	PTHLH	CD86	CCL28	TG	TNFSF4	EDARADD	BEX1	MLN	GLRB	FBN1	IL34	IL33	TTR	KITLG	GJA1	BMP3	CTGF	ANGPTL3	GNRH1	STC1	RHEB	PPP2R5A	IL9
post-embryonic development	Gene Ontology	GO:0009791	8	52	0.000821977	0.015231	FOXP2	TGFBR1	CASP3	PSEN1	PRNP	PTGFR	GATA6	HSPD1	FOXO1	RPS3A	PROP1	ASNS	ADAMTS20	AGO4	MYC	DNAJC3	COPS5	CLN8
triglyceride lipase activity	Gene Ontology	GO:0004806	5	18	0.000834992	0.015334	CES1	LPL	MITF	SNAI2	HES1	MYC	GATA3
chloride transmembrane transport	Gene Ontology	GO:1902476	10	80	0.000837387	0.015334	NMUR2	CLIC5	BIN1	PSEN1	BMP2	GADD45G	KCNMA1	FOXO1	APC	RHOB	PPID	GZMA	BCL10	ANKRD1
electron transport chain	Gene Ontology	GO:0022900	7	40	0.000884479	0.0159155	ETFA	AOX1	ACTN1	RPSA	SLITRK1	ACAN	EPHA4	CBLN2	CALB1	CACNB4	AP2M1	CDH11	DTNBP1	ATP2B1	PPP3CA	DRD1	PPP2R1A
phagophore assembly site membrane	Gene Ontology	GO:0034045	4	10	0.00094389	0.0168451	RAB1A	WIPI1	INHBA	STAT1	HMGB2
bicellular tight junction	Gene Ontology	GO:0005923	9	67	0.000951189	0.0168451	RAP2B	TGFBR1	MYOD1	CRHBP	ESR1
DNA binding	Gene Ontology	GO:0003677	30	454	0.000952371	0.0168451	IFIH1	SMAD9	NR3C1	THAP11	TFAP2C	CDX2	BCL11A	FOXO3	PPARG	FOXO1	HAND1	SNAI2	HES1	PLAGL1	GATA3	TGIF1	PROP1
adenylate cyclase-activating G protein-coupled receptor signaling pathway	Gene Ontology	GO:0007189	11	97	0.00097806	0.0172017	PTGFR	GPR12	NDUFC2	NDUFB8	NDUFB2	NDUFA8	NDUFS3
zinc ion binding	Gene Ontology	GO:0008270	37	606	0.00102624	0.0178474	IFIH1	DMD	CLDN17	CLDN23	CLDN22	CLDN18	CLDN19
heparin binding	Gene Ontology	GO:0008201	11	98	0.0010557	0.0182578	PTN	BMP4	ID2	STAT1	THBS1
integrin binding	Gene Ontology	GO:0005178	10	83	0.00108157	0.0184995	PTN	ITGB3	BMP3	BMP2	SMAD4	SDCBP	INHBA
defense response to virus	Gene Ontology	GO:0051607	10	83	0.00108157	0.0184995	TICAM2	IFNK	PTGFR	STAT1	TET1	PRL	ID4	IGF1R	IL34	F2R	BAMBI	TGFBR1	TNC	SHAS2	MYC	ADM	FGFR2	KITLG	EFNB2
axon	Gene Ontology	GO:0030424	14	148	0.00110869	0.0188599	HSPA8	RAB5A	SPRY1	TICAM2	RAB34	PRNP	NDFIP1	KLF5	ST8SIA2	KCNS3	RAB10	SLC35C2	CST7	OPALIN	ST3GAL1	RAB1A	BST2	TMED5	MGAT1	ST6GALNAC5	PHEX	MOBKL3	GJA1	PLD1	ESR1	APP	ST8SIA4	SYAP1	ITM2B	ITM2A	FTCD	ANGPTL3	VTI1B	MMD	PLAGL1
skeletal muscle tissue development	Gene Ontology	GO:0007519	6	30	0.00112415	0.0190189	FOXP2	MYOD1	PICALM	SNCA
transforming growth factor beta receptor signaling pathway	Gene Ontology	GO:0007179	8	55	0.00113979	0.019107	SIRT1	SMAD9	EDN1	TGFBR1	DRD1	F2R	ANGPTL3	SNAI2	PPP3CA	CXCL12	EGF	SHAS2	XBP1
terminal bouton	Gene Ontology	GO:0043195	5	20	0.00124755	0.0200938	RAB5A	SCGN	ARL6IP5	CYCS	F2R	MYC
positive regulation of interferon-alpha production	Gene Ontology	GO:0032727	4	11	0.00125329	0.0200938	HSPD1	IFIH1	IL13RA2	APP	EPHA4	RAMP1	TGFBR1	NTRK3	TRPC1	IL23R	GPR119	FSHR	IL6ST	LRP8
positive regulation of amyloid-beta formation	Gene Ontology	GO:1902004	4	11	0.00125329	0.0200938	APP	EPHA4	BMP4	PSEN1	MYL2	ALDH5A1	IMPAD1	GATA3
hormone biosynthetic process	Gene Ontology	GO:0042446	4	11	0.00125329	0.0200938	TPO	TG	PNPLA4	LIPE	ABHD5
flavin adenine dinucleotide binding	Gene Ontology	GO:0050660	8	56	0.00126514	0.0200938	ETFA	AOX1	CLDN17	GLRB	SLC1A1	SLC12A4	SLC26A3	SLC26A6	CFTR	SLC1A3
response to hypoxia	Gene Ontology	GO:0001666	8	56	0.00126514	0.0200938	BMP2	SMAD4	GLRX3	GP91-PHOX	GLRX	FDX1	TXNRD1
osteoblast differentiation	Gene Ontology	GO:0001649	7	43	0.00128842	0.0202568	GJA1	BMP4	WDR45B	ATG5
cellular response to insulin stimulus	Gene Ontology	GO:0032869	7	43	0.00128842	0.0202568	STAT1	SYAP1	CLDN16	CLDN17	CLDN23	CLDN22	CLDN18	CLDN19	CLDN10
nuclear chromatin	Gene Ontology	GO:0000790	18	224	0.00136301	0.0213219	NR3C1	ESR2	RPL7	SMAD7	SMAD2	SIM1	ANKRD1	STAT1	JUN	FBXO21	HNF1B	POLD2	H3F3A	LIG3	MYC	TOP2B	DDX3X	LBX1	HIST1H3E	SNAI2	MYOD1	HOPX	NME2	GTF2F2	H2AFY	TNFAIP3	MEF2C	PRM1	PRIM2	KDM5C
neuron projection	Gene Ontology	GO:0043005	16	188	0.00142908	0.0219323	SSTR1	KISS1	CALCRL	ADGRE5	CALCR	PTHLH	DRD1	ADGRG1	LPAR3	ADM	GPR119
Schaffer collateral - CA1 synapse	Gene Ontology	GO:0098685	7	44	0.00145103	0.0221424	EFNB2	CDH11	TRIM39	CA6	SHH	TNFAIP3	2023-03-03	GATA6	ADAMTS1	CHORDC1	SEC23B	NR2F2	LMCD1	PGR	LIG3	NR1H4	TES	NR3C1	LNPEP	FNTB	TET1	NR4A3	CALB1	RAG2	PPARG	ADAMTS20	GATA3	ESR2	ADH5	ESR1	CA3	PTER	CPB1	SNCA	TRAF6	MMP2	KDM5C
cellular response to lipopolysaccharide	Gene Ontology	GO:0071222	9	72	0.00150296	0.0225348	ANKRD1	TRAF6	SERPINC1	LRPAP1	APP	FBN1	CTGF	LPL	FGFBP3	ADGRG1	THBS1
negative regulation of fat cell differentiation	Gene Ontology	GO:0045599	6	32	0.0015057	0.0225348	ARNTL	SIRT1	ITGB8	ACTN1	FBN1	CTGF	ANGPTL3	VCAM1	COL3A1	THBS1
cell projection	Gene Ontology	GO:0042995	6	32	0.0015057	0.0225348	RTN4	MYO6	STAT2	STAT1	IFNE	FADD	MX2	G3BP1	BST2	RSAD2
calcium ion transport	Gene Ontology	GO:0006816	6	32	0.0015057	0.0225348	NMUR2	PLCZ1	NEFL	APP	EPHA4	MX2	NTRK3	CALCR	LPAR3	BDNF	BSG	BIN1	PSEN1	GAD2
cellular response to tumor necrosis factor	Gene Ontology	GO:0071356	8	58	0.00154867	0.0227407	SIRT1	ANKRD1	SMAD4	SMAD7	TGFBR1	SMAD2	SMAD3	COL3A1
beta-catenin binding	Gene Ontology	GO:0008013	8	58	0.00154867	0.0227407	GJA1	ESR1	HSPA8	PRNP	CALB1
response to oxidative stress	Gene Ontology	GO:0006979	8	58	0.00154867	0.0227407	PTGS2	PSIP1	DDX3X	STAT1
apoptotic process	Gene Ontology	GO:0006915	12	120	0.00159183	0.023156	BCL2L14	TGFBR1	CASP3	PICALM
cytokine activity	Gene Ontology	GO:0005125	12	120	0.00159183	0.023156	BMP3	BMP2	FDX1	DIO1
uterus development	Gene Ontology	GO:0060065	4	12	0.00162718	0.0231585	SMAD4	FSHR	FMO1	POR	GP91-PHOX	ACADL	SQLE	TXNRD1
cellular response to platelet-derived growth factor stimulus	Gene Ontology	GO:0036120	4	12	0.00162718	0.0231585	SHAS2	GJA1	CXCR4	KCNMA1	EDNRA	EDN1	SCAP	MMP2
mitochondrial electron transport, NADH to ubiquinone	Gene Ontology	GO:0006120	4	12	0.00162718	0.0231585	NDUFV2	NDUFC2	BMP2	ID4	MEF2C	H3F3A	SNAI2
transcription coactivator binding	Gene Ontology	GO:0001223	4	12	0.00162718	0.0231585	SMAD4	NR4A3	FOXO1	INSIG1	RAB10	GHSR	GOT1
negative regulation of DNA-binding transcription factor activity	Gene Ontology	GO:0043433	7	45	0.00162921	0.0231585	FZD6	ESR1	MYOD1	ESR1	SMAD4	HMGB2	JUN	H2AFY	KLF7	KLF6	MEF2A	HAND1	RAD51	NUCKS1	SNAI2	PSIP1	ZNF24	GATA3
collagen-containing extracellular matrix	Gene Ontology	GO:0062023	11	105	0.00175362	0.0247644	FCN2	ANXA2	EPHA4	PTGS2	SCGN	CAMK2D	SYNJ2BP	GLRB	MCHR1	FAM107A	PCSK2	KCNN3	CALB1	DTNBP1	GHSR	SLC1A3
cell maturation	Gene Ontology	GO:0048469	5	22	0.00179392	0.0247644	IL21	HES1	NEFL	EPHA4	FYN	DTNBP1	PPP3CA
vesicle-mediated transport	Gene Ontology	GO:0016192	12	122	0.0018095	0.0247644	AP3B1	AP2S1	HMGB2	JUN	CD86	MEF2C	LY96	SERPINE1	XBP1
positive regulation of mitochondrial membrane potential	Gene Ontology	GO:0010918	3	5	0.00182968	0.0247644	VCP	SIRT1	RND3	PTEN	RHOH	GAD2
neuron projection maintenance	Gene Ontology	GO:1990535	3	5	0.00182968	0.0247644	APP	PRNP	PSEN1	RAMP1	CATSPER1	PPP3CA
ovulation from ovarian follicle	Gene Ontology	GO:0001542	3	5	0.00182968	0.0247644	FOXO3	SIRT1	CRHBP	CCL21	SHAS2	CCL20	GATA3	MYOD1
regulation of presynaptic cytosolic calcium ion concentration	Gene Ontology	GO:0099509	3	5	0.00182968	0.0247644	ATP2B1	SCGN	PSEN1	SMAD7	FOXO1	KLF4	PROP1	APC
cellular response to glucocorticoid stimulus	Gene Ontology	GO:0071385	3	5	0.00182968	0.0247644	ANXA1	NR3C1	RCAN1	PRDX6	APP	PRNP	TPO	PSEN1
positive regulation of hepatocyte proliferation	Gene Ontology	GO:2000347	3	5	0.00182968	0.0247644	PTN	TNFAIP3	CASP3	FADD	ATG5	FOXO1	CYCS	MAP3K7	MEF2A	SNCA	RNF152	BCL10
metanephric collecting duct development	Gene Ontology	GO:0072205	3	5	0.00182968	0.0247644	SHH	BMP4	IFNE	IL15	IL21	INHBA	IL34	IL33	EDN1	KITLG	TNFSF4	IL9
amyloid-beta clearance by transcytosis	Gene Ontology	GO:0150093	3	5	0.00182968	0.0247644	LRPAP1	RAB5A	GATA3	ESR1
negative regulation of cell growth	Gene Ontology	GO:0030308	9	75	0.00194146	0.0261635	GJA1	SIRT1	FYN	SYAP1
melanosome	Gene Ontology	GO:0042470	6	34	0.00197854	0.0265482	TYRP1	ANXA2	NDUFA8	NDUFB8
positive regulation of cytokine production	Gene Ontology	GO:0001819	4	13	0.00207206	0.0269888	IL33	TLR5	TERT	ESR1
positive regulation of neuron death	Gene Ontology	GO:1901216	4	13	0.00207206	0.0269888	EFNB2	FYN	PRNP	NR0B1	SMAD7	ID2	HAND1
protein autoprocessing	Gene Ontology	GO:0016540	4	13	0.00207206	0.0269888	SHH	PCSK2	TNC	ZP2	FGL2	ANGPTL3	ANGPTL1	THBS1	FGFR2	SERPINE1	AMELX
regulation of growth	Gene Ontology	GO:0040008	4	13	0.00207206	0.0269888	CCNB2	TGFBR1	ID2	IL15	GATA3
response to virus	Gene Ontology	GO:0009615	6	35	0.00225325	0.0291053	IFIH1	DDX3X	ARF3	ARF1	HSPA8	ARF4	AP2M1	AP4S1	CLTC	STXBP6	ARL4C	ARL4A
transcription regulatory region sequence-specific DNA binding	Gene Ontology	GO:0000976	11	109	0.00229747	0.0294322	FOXP2	KLF12	MFN1
intracellular receptor signaling pathway	Gene Ontology	GO:0030522	5	24	0.00249756	0.0312245	AHR	PPARG	PSEN1
regulation of presynapse assembly	Gene Ontology	GO:1905606	5	24	0.00249756	0.0312245	LGR5	APP	PGR
fatty acid metabolic process	Gene Ontology	GO:0006631	6	36	0.00255574	0.0318241	SRSF4	CRYL1	CALB1
melanocyte differentiation	Gene Ontology	GO:0030318	4	14	0.0025943	0.0319212	MITF	TYRP1	MYOD1
mammary gland alveolus development	Gene Ontology	GO:0060749	4	14	0.0025943	0.0319212	TGFA	ID2	XBP1
response to estradiol	Gene Ontology	GO:0032355	4	14	0.0025943	0.0319212	CYP19A2	ANXA1	CALB1
drug metabolic process	Gene Ontology	GO:0017144	3	6	0.00267663	0.0322959	AOX1	FMO1	PICALM
negative regulation of long-term synaptic potentiation	Gene Ontology	GO:1900272	3	6	0.00267663	0.0322959	PTN	APP	DDX3X	SMAD4	NDUFS3	INHBA	FHL1	MYL2	P14ARF
oxaloacetate metabolic process	Gene Ontology	GO:0006107	3	6	0.00267663	0.0322959	NIT2	GOT1	RAB5A	RAB1A	DCT	MYO7A
intracellular steroid hormone receptor signaling pathway	Gene Ontology	GO:0030518	3	6	0.00267663	0.0322959	NR3C1	ESR2	IL15	TNFSF4
cartilage morphogenesis	Gene Ontology	GO:0060536	3	6	0.00267663	0.0322959	SNAI2	MEF2C	PICALM	SNCA
ruffle	Gene Ontology	GO:0001726	7	50	0.00278911	0.0332663	ACTN1	RAB5A	PISD	CTSV
protein binding	Gene Ontology	GO:0005515	7	50	0.00278911	0.0332663	SIRT1	ANXA2	SOCS6	GAP43
dendrite morphogenesis	Gene Ontology	GO:0048813	5	25	0.00291582	0.0342526	MEF2A	FYN	MX2	RSAD2	IVNS1ABP	GATA3
brush border membrane	Gene Ontology	GO:0031526	5	25	0.00291582	0.0342526	LIMA1	ACE2	IRF6	EGR2	JUN	KLF5	MEF2C	MEF2A	KLF4	ARID4A	KLF8
spermatogenesis	Gene Ontology	GO:0007283	13	148	0.00299281	0.0348938	ARNTL	ACVR2A	NR4A3	NR0B1	NR2F2
protein dimerization activity	Gene Ontology	GO:0046983	12	131	0.00311248	0.0360191	EPAS1	SIM1	SNCA	CBLN2	SLITRK1
protein disulfide oxidoreductase activity	Gene Ontology	GO:0015035	4	15	0.00320015	0.0366253	GLRX3	TXNRD1	EDNRB	MEF2C
steroid binding	Gene Ontology	GO:0005496	4	15	0.00320015	0.0366253	ESR2	NR3C1	EGF	ESR1
chloride transmembrane transporter activity	Gene Ontology	GO:0015108	4	15	0.00320015	0.0366253	SLC26A3	CFTR	PTGFR	CSN1S1
cell redox homeostasis	Gene Ontology	GO:0045454	6	38	0.00325086	0.0370694	PRDX6	TXNL1	TPMT
cellular response to transforming growth factor beta stimulus	Gene Ontology	GO:0071560	5	26	0.00338239	0.0376496	MEF2C	XCL1	EPHA4
hair follicle development	Gene Ontology	GO:0001942	5	26	0.00338239	0.0376496	LGR5	INHBA	MDH1
regulation of phosphoprotein phosphatase activity	Gene Ontology	GO:0043666	5	26	0.00338239	0.0376496	RCAN1	PPP2R1A	ESR1
DNA-binding transcription factor activity	Gene Ontology	GO:0003700	22	326	0.00338931	0.0376496	SMAD9	SMAD7	HAND1
lipid catabolic process	Gene Ontology	GO:0016042	7	52	0.0033985	0.0376496	LIPE	PLD1	NME2	LIMA1	MYO6	TLR4	FSCN3
canonical Wnt signaling pathway	Gene Ontology	GO:0060070	7	52	0.0033985	0.0376496	FZD6	FRZB	CASP3	SUMO1	LHX2	MYO6	KCNMA1
SMAD protein signal transduction	Gene Ontology	GO:0060395	7	52	0.0033985	0.0376496	BMP3	BMP2	SDC2	PICALM	DTNBP1
positive regulation of catalytic activity	Gene Ontology	GO:0043085	6	39	0.00364698	0.0400323	SLC37A4	PSEN2	SLC3A1	SLC26A6	CYBRD1
endosome	Gene Ontology	GO:0005768	13	152	0.00369495	0.0400323	ANXA1	TICAM2	SIRT1	GJA1	SMAD4	HMGB2	NR0B1	CATSPER1	MLH1	PRM1	ADIG	ARID4A	SPATA6
cardiac epithelial to mesenchymal transition	Gene Ontology	GO:0060317	3	7	0.00372931	0.0400323	RTN4	TGFBR1	MYOD1	MYF6	ID4	ID2	AHR	MEF2A	MITF	PPP3CA	MYC	MEF2C
malate metabolic process	Gene Ontology	GO:0006108	3	7	0.00372931	0.0400323	FH	ME3	CHCHD4	GLRX
negative regulation of activated T cell proliferation	Gene Ontology	GO:0046007	3	7	0.00372931	0.0400323	ARG1	PRNP	PGR	ESR1
positive regulation of macrophage differentiation	Gene Ontology	GO:0045651	3	7	0.00372931	0.0400323	IL34	ID2	SLC26A6	SLC1A1
endothelin receptor signaling pathway	Gene Ontology	GO:0086100	3	7	0.00372931	0.0400323	EDN1	EDNRA	APEX1	TMX4	GLRX	TXNRD1
cellular response to fluid shear stress	Gene Ontology	GO:0071498	3	7	0.00372931	0.0400323	SHAS2	MEF2C	FYN	ANKRD1	NR3C1
synaptic vesicle	Gene Ontology	GO:0008021	8	68	0.0038013	0.0405255	RAB5A	APP	LHX2	NSDHL	FZD6
regulation of lipid metabolic process	Gene Ontology	GO:0019216	4	16	0.00389568	0.0410188	PPARG	ID2	PPP6R2	PPP2R5A	PPP2R2B
positive regulation of Wnt signaling pathway	Gene Ontology	GO:0030177	4	16	0.00389568	0.0410188	SHH	RSPO2	BCL11A	SMAD2	SMAD3	FOXO3	FOXO1	SIM1	MYOD1	STAT1	EGR2	HNF1B	ETS1	NR1H4	MYC	NR3C1	CDX2	SNAI2	FOXN3	EPAS1	NFYA	MEF2C
regulation of blood pressure	Gene Ontology	GO:0008217	5	27	0.00390028	0.0410188	ATP2B1	EDNRA	SDC1	KLF4	PROP1	SHH	EGF
cell-cell signaling	Gene Ontology	GO:0007267	6	40	0.00407781	0.0427415	GJA1	ADRA1D	SMAD4	SMAD7	SMAD2	SMAD3	INHBA
lipopolysaccharide binding	Gene Ontology	GO:0001530	5	28	0.00447249	0.0465427	LY96	HSPD1	AZIN1	AZIN2	DDOST	DCP1A
catalytic activity	Gene Ontology	GO:0003824	7	55	0.00449633	0.0465427	ACSL3	SLC3A1	ANXA2	RAB5A	SNX6	LRPAP1	FYN	TGFBR1	ATP9A	STAMBPL1	RAB10	PIK3C3	PLD1
apical plasma membrane	Gene Ontology	GO:0016324	13	156	0.00452496	0.0465427	ANXA1	GJA1	BMP2
positive regulation of gene expression	Gene Ontology	GO:0010628	13	156	0.00452496	0.0465427	GJA1	SIRT1	MDH1
negative regulation of cysteine-type endopeptidase activity involved in apoptotic process	Gene Ontology	GO:0043154	6	41	0.00454512	0.0465427	PTGS2	DDX3X	CASP3
GABA-ergic synapse	Gene Ontology	GO:0098982	6	41	0.00454512	0.0465427	SLITRK1	ACAN	FADD
cell development	Gene Ontology	GO:0048468	4	17	0.00468674	0.0475238	DCT	IRF6	EDNRB
cell adhesion mediated by integrin	Gene Ontology	GO:0033627	4	17	0.00468674	0.0475238	ITGB8	ITGB3	PTGS2
protease binding	Gene Ontology	GO:0002020	7	56	0.00491589	0.04927	ANXA2	TIMP2	COPS4	COPS5	RAB10	BDNF	BIN1	PICALM
fatty acid homeostasis	Gene Ontology	GO:0055089	3	8	0.00500139	0.04927	SIRT1	GOT1	H2AFY	LACTB
respiratory burst	Gene Ontology	GO:0045730	3	8	0.00500139	0.04927	GP91-PHOX	NCF1	TERT	TNFAIP3
replicative senescence	Gene Ontology	GO:0090399	3	8	0.00500139	0.04927	P14ARF	TERT	EDNRB	NPY1R	PTGS2
store-operated calcium channel activity	Gene Ontology	GO:0015279	3	8	0.00500139	0.04927	TRPC7	TRPC4	SH2D1A	GJC1	FGFBP3	GJA10
cardiac muscle tissue development	Gene Ontology	GO:0048738	3	8	0.00500139	0.04927	NDUFV2	SGCZ	BPIFA2	TLR4	ZRANB2
response to peptide hormone	Gene Ontology	GO:0043434	3	8	0.00500139	0.04927	ANXA1	STAT2	AZIN2	ECI2	BCKDHB	ACSL5	RSAD2
cation channel complex	Gene Ontology	GO:0034703	3	8	0.00500139	0.04927	TRPC7	TRPC4	ADCY10	PLD1	PSEN1	CLDND1	KCNMA1	SLC1A1	SLC34A2	SLC26A6	MYO7A	CFTR	CTSV
hormone-mediated signaling pathway	Gene Ontology	GO:0009755	5	29	0.00510198	0.0497883	OSTN	PPARG	PRKAB1	PRKAG1	HMGB2	ID2	PTGFR	DRD1	MEF2C	IL34	TNC	DTNBP1	TGFBR1
metallopeptidase activity	Gene Ontology	GO:0008237	5	29	0.00510198	0.0497883	LNPEP	STAMBPL1	THBS1	XIAP	KLF4	SNCA
positive regulation of transforming growth factor beta receptor signaling pathway	Gene Ontology	GO:0030511	4	18	0.00557895	0.05292	SMAD4	CDKN2B	GLRB	CALB1	DRD1	ATP2B1
sialylation	Gene Ontology	GO:0097503	4	18	0.00557895	0.05292	ST3GAL1	ST6GALNAC5	TRAF6	GJC1
negative regulation of G1/S transition of mitotic cell cycle	Gene Ontology	GO:2000134	4	18	0.00557895	0.05292	CDKN2B	FHL1	ITGA2	FBN1
response to calcium ion	Gene Ontology	GO:0051592	4	18	0.00557895	0.05292	PPP3CA	TRPC1	PRNP	TNFAIP3	COL3A1	BIN1	SERPINE1
lipid binding	Gene Ontology	GO:0008289	8	73	0.0056099	0.05292	STARD10	VCP	SLC37A4
axon cytoplasm	Gene Ontology	GO:1904115	5	30	0.0057917	0.0538196	ARL8B	AP3B1	SERPINE1
establishment or maintenance of cell polarity	Gene Ontology	GO:0007163	5	30	0.0057917	0.0538196	FSCN3	RHOH	TRPC5
blood vessel development	Gene Ontology	GO:0001568	5	30	0.0057917	0.0538196	MEF2C	FOXO1	GJC1
cell-matrix adhesion	Gene Ontology	GO:0007160	7	58	0.00584253	0.0539697	ITGB3	ITGB8	STAT1
dendrite	Gene Ontology	GO:0030425	13	162	0.00604502	0.055169	KCNE3	RAB5A	TRPC5
cell cycle arrest	Gene Ontology	GO:0007050	6	44	0.00618377	0.055169	CDKN2B	IRF6	COPS5	AMZ2	ACE2
GDP binding	Gene Ontology	GO:0019003	6	44	0.00618377	0.055169	RAP2B	RAB5A	TRH	GHSR	TSHB
positive regulation of heart rate	Gene Ontology	GO:0010460	3	9	0.0065044	0.055169	EDN1	ADM	SDCBP	THBS1
cardiac muscle hypertrophy in response to stress	Gene Ontology	GO:0014898	3	9	0.0065044	0.055169	GATA6	PPP3CA	ST8SIA4	ST8SIA2
dorsal/ventral neural tube patterning	Gene Ontology	GO:0021904	3	9	0.0065044	0.055169	SHH	PSEN1	KLF4	FBXO7
AP-2 adaptor complex	Gene Ontology	GO:0030122	3	9	0.0065044	0.055169	AP2M1	AP2S1	KCNMA1	THBS1
negative regulation of cell migration involved in sprouting angiogenesis	Gene Ontology	GO:0090051	3	9	0.0065044	0.055169	KLF4	MEOX2	RBP1	BPIFA2	AP2M1	FABP7	FABP3	BPIFB5
regulation of neural precursor cell proliferation	Gene Ontology	GO:2000177	3	9	0.0065044	0.055169	FOXO3	FOXO1	DTNBP1	UCHL1	NEFL
negative regulation of oligodendrocyte differentiation	Gene Ontology	GO:0048715	3	9	0.0065044	0.055169	HES1	ID4	ACTR3	PARVG	RND3
grooming behavior	Gene Ontology	GO:0007625	3	9	0.0065044	0.055169	NMUR2	DDO	CDX2	PSEN1	PROP1
autophagy of nucleus	Gene Ontology	GO:0044804	3	9	0.0065044	0.055169	WIPI1	WDR45B	ITGA2	MUC4	CTGF	ANGPTL3	COL3A1
negative regulation of neuron migration	Gene Ontology	GO:2001223	3	9	0.0065044	0.055169	COL3A1	ADGRG1	FYN	HSPA8	PRNP	SYAP1	CALB1	IL6ST	SCGN	HRH4	HTR2C	BDNF	MLPH
manganese ion transport	Gene Ontology	GO:0006828	3	9	0.0065044	0.055169	TRPC7	TRPC4	THBS1	INHBA	APC	P14ARF
regulation of osteoclast differentiation	Gene Ontology	GO:0045670	3	9	0.0065044	0.055169	FAM213A	MITF	DIRAS3	ARL8B	RHOB	RHEB
regulation of reactive oxygen species metabolic process	Gene Ontology	GO:2000377	3	9	0.0065044	0.055169	PID1	FOXO3	SLC1A1
COPII-coated ER to Golgi transport vesicle	Gene Ontology	GO:0030134	5	31	0.00654453	0.055169	APP	TMED5	MEF2C
protein-containing complex assembly	Gene Ontology	GO:0065003	5	31	0.00654453	0.055169	MITF	HES1	BMP4
neuromuscular process controlling balance	Gene Ontology	GO:0050885	5	31	0.00654453	0.055169	NEFL	APP	PICALM
ADP binding	Gene Ontology	GO:0043531	4	19	0.00657767	0.055169	PRKAG1	VCP	THBS1
positive regulation of release of sequestered calcium ion into cytosol	Gene Ontology	GO:0051281	4	19	0.00657767	0.055169	F2R	DRD1	ID2
neuronal stem cell population maintenance	Gene Ontology	GO:0097150	4	19	0.00657767	0.055169	FOXO3	HES1	ID2
cellular response to ionizing radiation	Gene Ontology	GO:0071479	4	19	0.00657767	0.055169	SNAI2	RHOB	DRD1
response to wounding	Gene Ontology	GO:0009611	4	19	0.00657767	0.055169	F2R	SLC1A3	ATG5
regulation of multicellular organism growth	Gene Ontology	GO:0040014	4	19	0.00657767	0.055169	PRL	APP	GNRH1
response to cytokine	Gene Ontology	GO:0034097	4	19	0.00657767	0.055169	COL3A1	DDOST	TRPC5
NADH dehydrogenase (ubiquinone) activity	Gene Ontology	GO:0008137	4	19	0.00657767	0.055169	NDUFV2	NDUFC2	FSHR
heart looping	Gene Ontology	GO:0001947	6	45	0.0068148	0.0567232	GJA1	PSEN1	FOXO1
activation of cysteine-type endopeptidase activity involved in apoptotic process	Gene Ontology	GO:0006919	6	45	0.0068148	0.0567232	STAT1	F2R	ERGIC2	TICAM2	ADIPOR1
positive regulation of DNA-binding transcription factor activity	Gene Ontology	GO:0051091	7	60	0.00689375	0.0572273	ESR2	ESR1	PPID	AIMP2	PPP2R1A
growth factor activity	Gene Ontology	GO:0008083	10	110	0.00698311	0.0578149	TGFA	PTN	SLC1A3	NR4A3	CLN8
vesicle	Gene Ontology	GO:0031982	7	61	0.00746906	0.061255	KCNE3	ANXA2	MYO6	PGK1
peptidyl-tyrosine phosphorylation	Gene Ontology	GO:0018108	8	77	0.00747732	0.061255	IGF1R	EPHA3	TRPC1	SNCA
calcium ion transmembrane transport	Gene Ontology	GO:0070588	8	77	0.00747732	0.061255	ANXA2	PSEN1	FOXO1	SS18
negative regulation of T cell proliferation	Gene Ontology	GO:0042130	4	20	0.00768801	0.062325	SHH	VSIG4	SIRT1	RAD51
cytoplasmic side of rough endoplasmic reticulum membrane	Gene Ontology	GO:0098556	4	20	0.00768801	0.062325	RPS17	RPL10	CASP3	GJA1
clathrin-dependent endocytosis	Gene Ontology	GO:0072583	4	20	0.00768801	0.062325	AP2M1	AP2S1	NPY1R	FTO
thiol-dependent ubiquitin-specific protease activity	Gene Ontology	GO:0004843	8	78	0.0080097	0.0632632	TNFAIP3	USP7	TIMP2	STAT1
carbohydrate metabolic process	Gene Ontology	GO:0005975	9	95	0.00806349	0.0632632	FBP2	SLC3A1	NDUFS3	NDUFB8
structural molecule activity	Gene Ontology	GO:0005198	9	95	0.00806349	0.0632632	CLDN10	CLDN16	LBX1	MEF2C	HAND1	SHH
protein deubiquitination	Gene Ontology	GO:0016579	7	62	0.00807909	0.0632632	USP7	STAMBPL1	VCP	HSPD1	SNCA	MYC
positive regulation of protein binding	Gene Ontology	GO:0032092	6	47	0.00821466	0.0632632	BMP4	BMP2	JUN	COPS5	ABRA	EDN1	PPP3CA
white fat cell differentiation	Gene Ontology	GO:0050872	3	10	0.00824799	0.0632632	SNAI2	SIRT1	BMP4	BMP3	BMP2	EGF	INHBA	ANGPTL3	BDNF	KITLG
cardiac muscle cell differentiation	Gene Ontology	GO:0055007	3	10	0.00824799	0.0632632	GATA6	BMP4	DYNC1I2	MYO6	RND3	SLC34A2	RHOH
mesoderm development	Gene Ontology	GO:0007498	3	10	0.00824799	0.0632632	PPP2CA	ACVR2A	EPHA4	FYN	NTRK3	JAK1	FGFR2	EGF
activin binding	Gene Ontology	GO:0048185	3	10	0.00824799	0.0632632	ACVR2A	TGFBR1	CACNB4	TRPC7	TRPC4	TRPC5	ATP2B1	CACNA2D1
positive regulation of blood pressure	Gene Ontology	GO:0045777	3	10	0.00824799	0.0632632	ID2	CART	NDFIP1	CD86
vesicle budding from membrane	Gene Ontology	GO:0006900	3	10	0.00824799	0.0632632	S100A10	ANXA2	RPS23	RPSA
positive regulation of neutrophil chemotaxis	Gene Ontology	GO:0090023	3	10	0.00824799	0.0632632	CCL21	MOSPD2	CANX	PICALM
ganglioside biosynthetic process	Gene Ontology	GO:0001574	3	10	0.00824799	0.0632632	ST6GALNAC5	ST8SIA4	STAMBPL1	USP18	COPS5	UCHL1	ATXN3	UCHL3
positive regulation of oligodendrocyte differentiation	Gene Ontology	GO:0048714	3	10	0.00824799	0.0632632	SHH	PTN	PGM1	AMY2	MDH1	GALM	PYGL	SPAM1	LDHB
Arp2/3 protein complex	Gene Ontology	GO:0005885	3	10	0.00824799	0.0632632	ACTR3	ACTR2	CLDN17	CLDN23	CLDN22	CLDN18	CLDN19	KRT27	CLTC
negative regulation of keratinocyte proliferation	Gene Ontology	GO:0010839	3	10	0.00824799	0.0632632	SNAI2	EFNB2	USP18	COPS5	UCHL1	ATXN3	UCHL3
ephrin receptor signaling pathway	Gene Ontology	GO:0048013	5	33	0.00825083	0.0632632	EFNB2	SS18	APP	BAMBI	TERT	PSEN1
chemokine activity	Gene Ontology	GO:0008009	5	33	0.00825083	0.0632632	CCL21	CCL20	LHX2
actin binding	Gene Ontology	GO:0003779	12	150	0.00833791	0.0636174	ACTN2	DMD	SMAD7
protein-containing complex	Gene Ontology	GO:0032991	16	229	0.00849418	0.0646513	PTN	NR3C1	ADH5
sequence-specific DNA binding	Gene Ontology	GO:0043565	17	250	0.00866698	0.0658056	FOXO3	NR3C1	PICALM
negative regulation of extrinsic apoptotic signaling pathway via death domain receptors	Gene Ontology	GO:1902042	4	21	0.00891477	0.0667107	HMGB2	DDX3X	XCL1
protein phosphatase regulator activity	Gene Ontology	GO:0019888	4	21	0.00891477	0.0667107	ARPP19	PPP2R2B	ST8SIA2
positive regulation of cell division	Gene Ontology	GO:0051781	4	21	0.00891477	0.0667107	SHH	GKN1	IL34
positive regulation of JUN kinase activity	Gene Ontology	GO:0043507	4	21	0.00891477	0.0667107	EDN1	EPHA4	ARPC5
retinol metabolic process	Gene Ontology	GO:0042572	4	21	0.00891477	0.0667107	TTR	LIPE	FGFR2
skeletal muscle cell differentiation	Gene Ontology	GO:0035914	5	34	0.00920979	0.0682621	MEF2C	EGR2	ANKS1A	EPHA4	EPHA3
protein destabilization	Gene Ontology	GO:0031648	5	34	0.00920979	0.0682621	SIRT1	XBP1	KLF5	CXCL12	CCL28
cellular iron ion homeostasis	Gene Ontology	GO:0006879	5	34	0.00920979	0.0682621	SMAD4	MYC	ATPIF1	CXCR4	HMGB2	VSIG4	SNCA	ID2	USP7	FOXO3	RAD51	PSEN2	MITF	HES1	TES	MEF2C
growth cone	Gene Ontology	GO:0030426	5	34	0.00920979	0.0682621	PSEN1	DTNBP1	ESR2	ESR1	EGR2	NR4A3	BCL11A	HOXA13	MEF2A	NR2F2	RAG2	PPARG	FOXO1	ETS1	NR1H4	NR0B1	FOXN3
cellular response to DNA damage stimulus	Gene Ontology	GO:0006974	9	98	0.00964174	0.0697532	CASP3	TRAF6	SERPINE1	TNFAIP3
autophagosome assembly	Gene Ontology	GO:0000045	6	49	0.0098098	0.0697532	WDR45B	RAB1A	PPP6R2	PPP2R1A
ATPase binding	Gene Ontology	GO:0051117	6	49	0.0098098	0.0697532	ZNHIT6	ESR1	TGFA	PTN
cellular response to hypoxia	Gene Ontology	GO:0071456	6	49	0.0098098	0.0697532	PTGS2	SIRT1	MAP3K7	TRAF6
sarcolemma	Gene Ontology	GO:0042383	6	49	0.0098098	0.0697532	ANXA1	ANXA2	RDH12	PNPLA4
PDZ domain binding	Gene Ontology	GO:0030165	6	49	0.0098098	0.0697532	ACVR2A	SDC2	PRNP	BMP2	SNCA
mitochondrial inner membrane	Gene Ontology	GO:0005743	9	99	0.0102164	0.0697532	PTGS2	NDUFC2	FTH1	ATP6V1A	NDFIP1
positive regulation of epidermal growth factor-activated receptor activity	Gene Ontology	GO:0045741	3	11	0.01024	0.0697532	TGFA	NCF1	FSCN3	SYAP1	SNCA
nucleus organization	Gene Ontology	GO:0006997	3	11	0.01024	0.0697532	CHMP4C	BIN1	SPDYA	PSEN1	SPATA18	VCP	FOXO1	APC	MYC
protein localization to phagophore assembly site	Gene Ontology	GO:0034497	3	11	0.01024	0.0697532	PIK3C3	WIPI1	PSEN1	WIPI1	ATG5	PIK3C3
-	Gene Ontology	GO:0042535	3	11	0.01024	0.0697532	APP	PSEN1	TRPC1	PGR	PPP3CA	ATPIF1
regulation of JNK cascade	Gene Ontology	GO:0046328	3	11	0.01024	0.0697532	RAP2B	IGF1R	ACAA2	GATA6	TERT	PGK1
cyclin-dependent protein serine/threonine kinase inhibitor activity	Gene Ontology	GO:0004861	3	11	0.01024	0.0697532	CDKN2B	P14ARF	DMD	CAMK2D	SGCZ	DTNBP1
positive regulation of macrophage activation	Gene Ontology	GO:0043032	3	11	0.01024	0.0697532	HSPD1	IL33	NSF	CFTR	ATP2B1	PSEN1
vasoconstriction	Gene Ontology	GO:0042310	3	11	0.01024	0.0697532	EDN1	EDNRA	CYP11A1	PSEN1	LETM1	HSPD1	SLC25A24	GOT2	RSAD2
fusion of sperm to egg plasma membrane involved in single fertilization	Gene Ontology	GO:0007342	3	11	0.01024	0.0697532	SPAM1	SPESP1	EGF
protein lipidation	Gene Ontology	GO:0006497	3	11	0.01024	0.0697532	PIK3C3	WIPI1	H3F3A
inositol 1,4,5 trisphosphate binding	Gene Ontology	GO:0070679	3	11	0.01024	0.0697532	TRPC7	TRPC4	WDR45B
positive regulation of SMAD protein signal transduction	Gene Ontology	GO:0060391	3	11	0.01024	0.0697532	SMAD4	TGFBR1	THBS1
peptidyl-serine dephosphorylation	Gene Ontology	GO:0070262	3	11	0.01024	0.0697532	PPP3CA	PPP2R2B	COPS5
positive regulation of T cell differentiation	Gene Ontology	GO:0045582	3	11	0.01024	0.0697532	RHOH	GATA3	CASP3
stress granule assembly	Gene Ontology	GO:0034063	3	11	0.01024	0.0697532	G3BP1	DDX3X	THBS1
protein kinase C signaling	Gene Ontology	GO:0070528	3	11	0.01024	0.0697532	CSRP3	ANKRD1	HTR7
positive regulation of cell-cell adhesion	Gene Ontology	GO:0022409	3	11	0.01024	0.0697532	CD47	SMAD7	SPACA3
glutamate metabolic process	Gene Ontology	GO:0006536	3	11	0.01024	0.0697532	GOT2	ALDH5A1	WDR45B
synaptic transmission, dopaminergic	Gene Ontology	GO:0001963	3	11	0.01024	0.0697532	DRD1	CRHBP	TRPC5
phosphatidic acid biosynthetic process	Gene Ontology	GO:0006654	3	11	0.01024	0.0697532	PLD1	AGPAT2	BMP4
odontogenesis of dentin-containing tooth	Gene Ontology	GO:0042475	5	35	0.0102428	0.0697532	SHH	BMP4	PPP2R1A
protein peptidyl-prolyl isomerization	Gene Ontology	GO:0000413	5	35	0.0102428	0.0697532	ARF3	PPID	XBP1
early endosome membrane	Gene Ontology	GO:0031901	5	35	0.0102428	0.0697532	ANXA1	SLC1A1	RPS23
peptidyl-prolyl cis-trans isomerase activity	Gene Ontology	GO:0003755	5	35	0.0102428	0.0697532	ARF3	PPID	ADGRG1
peptidase activity	Gene Ontology	GO:0008233	4	22	0.0102624	0.0697532	SHH	LACTB	RNASE10
positive regulation of Rho protein signal transduction	Gene Ontology	GO:0035025	4	22	0.0102624	0.0697532	F2R	ABRA	GOT1
negative regulation of protein catabolic process	Gene Ontology	GO:0042177	4	22	0.0102624	0.0697532	FYN	AZIN1	SNCA
multivesicular body	Gene Ontology	GO:0005771	4	22	0.0102624	0.0697532	ZP2	CST7	ABHD5
negative regulation of cell cycle	Gene Ontology	GO:0045786	4	22	0.0102624	0.0697532	RHOB	INHBA	HAND1	TRAF6	BMP2
protein heterodimerization activity	Gene Ontology	GO:0046982	13	175	0.0107294	0.0724528	ARNTL	MEF2C	FKBP9	PPIL6	FKBP3
positive regulation of canonical Wnt signaling pathway	Gene Ontology	GO:0090263	7	66	0.0108902	0.0733791	ARNTL	LGR5	EPHA4	CFTR	VTI1B
secretory granule	Gene Ontology	GO:0030141	6	51	0.0116138	0.0780593	BPIFA2	CHGB	FKBP9	PPIL6	FKBP3
integrin-mediated signaling pathway	Gene Ontology	GO:0007229	7	67	0.0116916	0.0780593	PTN	ITGB3	CNDP2	FGL2
receptor internalization	Gene Ontology	GO:0031623	4	23	0.0117352	0.0780593	MX2	RAMP1	ADGRG1	COL3A1
ventricular septum morphogenesis	Gene Ontology	GO:0060412	4	23	0.0117352	0.0780593	SMAD4	HES1	BANP	AZIN2
alpha-tubulin binding	Gene Ontology	GO:0043014	4	23	0.0117352	0.0780593	ARL8B	FYN	CTSV	MBL2
negative regulation of canonical Wnt signaling pathway	Gene Ontology	GO:0090090	8	84	0.011821	0.0782949	BMP2	FZD6	BMP2	GATA3
actin cytoskeleton	Gene Ontology	GO:0015629	11	139	0.0120782	0.0798291	RAB5A	ABRA	PPP2R1A	PPP2CA	TOP2B	FBXO7	H2AFY	GP91-PHOX	MEF2A	H3F3A	HIST1H3E	CD3D	XBP1
ventricular cardiac muscle tissue morphogenesis	Gene Ontology	GO:0055010	3	12	0.0124867	0.0806539	SMAD7	MYL2	DDX3X	XIAP	VCP	BAMBI	EGF
fibroblast growth factor binding	Gene Ontology	GO:0017134	3	12	0.0124867	0.0806539	FGFBP3	FGFR2	CART	HSPD1	GAL	CRHBP
trophectodermal cell differentiation	Gene Ontology	GO:0001829	3	12	0.0124867	0.0806539	CNOT2	CDX2	NME2	ITGB8	ITGA2	CTGF	COL3A1
T cell costimulation	Gene Ontology	GO:0031295	3	12	0.0124867	0.0806539	EFNB2	TNFSF13B	PICALM	SNCA
negative regulation of endothelial cell migration	Gene Ontology	GO:0010596	3	12	0.0124867	0.0806539	STC1	SYNJ2BP	TGFBR1	SMAD7
negative regulation of chondrocyte differentiation	Gene Ontology	GO:0032331	3	12	0.0124867	0.0806539	SNAI2	TGFBR1	ARL4C	SNCA
pathway-restricted SMAD protein phosphorylation	Gene Ontology	GO:0060389	3	12	0.0124867	0.0806539	TGFBR1	SMAD7	FRZB	FOXO3	SNAI2	FOXO1	G3BP1	SHH
dendritic spine	Gene Ontology	GO:0043197	7	68	0.0125347	0.0806539	APP	EPHA4	LIMA1	EPHA3	MYO6	MYL2	CFL1	SNCA	MYOZ2	FSCN3	PARVG
positive regulation of osteoblast differentiation	Gene Ontology	GO:0045669	5	37	0.0125412	0.0806539	MEF2C	ACVR2A	HAND1
autophagy	Gene Ontology	GO:0006914	5	37	0.0125412	0.0806539	RAB1A	VCP	THBS1
cell fate commitment	Gene Ontology	GO:0045165	5	37	0.0125412	0.0806539	GATA6	MITF	HAND1
chemical synaptic transmission	Gene Ontology	GO:0007268	10	121	0.012558	0.0806539	SDCBP	HTR7	CD86
proteolysis	Gene Ontology	GO:0006508	21	347	0.0125657	0.0806539	PHEX	ADAMTS1	NR2F2
positive regulation of JNK cascade	Gene Ontology	GO:0046330	6	52	0.0125981	0.0806955	NCF1	TRAF6	BMP4
positive regulation of cytosolic calcium ion concentration involved in phospholipase C-activating G protein-coupled signaling pathway	Gene Ontology	GO:0051482	4	24	0.013337	0.0849041	EDN1	F2R	BMP2
lung alveolus development	Gene Ontology	GO:0048286	4	24	0.013337	0.0849041	FOXP2	TMEM38B	MX2	CALB1	DRD1	DTNBP1	PPP3CA
cellular response to hydrogen peroxide	Gene Ontology	GO:0070301	4	24	0.013337	0.0849041	ANXA1	RHOB	BMP4	BMP2	IL6ST
methylation	Gene Ontology	GO:0032259	5	38	0.0138114	0.0875663	TPMT	TRDMT1	FOXO1	WIPI1	ATG5
positive regulation of endothelial cell proliferation	Gene Ontology	GO:0001938	5	38	0.0138114	0.0875663	HMGB2	SIRT1	CASP3	GATA3	BMP2
chromatin binding	Gene Ontology	GO:0003682	19	308	0.0143268	0.0902496	MITF	LHX2	SYNJ2BP	GLRB	CART	GJC1	SLC12A4	HRH4	HTR2C	CACNB4
neuron migration	Gene Ontology	GO:0001764	7	70	0.0143506	0.0902496	GJA1	PSEN1	CASP3	AMZ2	MMP2	PAMR1	CPB1	GZMK	CAPN7	ADAMTS20	CNDP2	CAPN1	LACTB	LNPEP	ACE2	PGA5	FGL2	DPP4	PREP	XPNPEP2	GZMA
extracellular matrix structural constituent	Gene Ontology	GO:0005201	6	54	0.0147397	0.0907485	COL10A1	THBS1	APP	GADD45G	CTGF	CCL21
negative regulation of endopeptidase activity	Gene Ontology	GO:0010951	9	106	0.0149864	0.0907485	TIMP2	SERPINA7	HTR2C	DRD1
positive regulation of DNA binding	Gene Ontology	GO:0043388	3	13	0.0149927	0.0907485	HES1	EGF	BMP4	PGR
cellular glucose homeostasis	Gene Ontology	GO:0001678	3	13	0.0149927	0.0907485	SIRT1	HK1	SIRT1	TNFAIP3
regulation of long-term neuronal synaptic plasticity	Gene Ontology	GO:0048169	3	13	0.0149927	0.0907485	APP	RAB5A	HNMT	PEMT	KDM5C
intrinsic apoptotic signaling pathway	Gene Ontology	GO:0097193	3	13	0.0149927	0.0907485	MYC	DDX3X	BMP4	TGFBR1	BMP2
positive regulation of interleukin-2 production	Gene Ontology	GO:0032743	3	13	0.0149927	0.0907485	ANXA1	MAP3K7	SNAI2	MYOD1	ESR1	SMAD4	HMGB2	MLH1	RAG2	GATA6	MEF2A	SLC30A9	PROP1	RAD51	ENY2	ANKRD17	EGR2	TOP2B	MEF2C
bicarbonate transmembrane transporter activity	Gene Ontology	GO:0015106	3	13	0.0149927	0.0907485	SLC26A3	CFTR	FYN	NR2F2	MEF2C	TOP2B	GATA3
MyD88-dependent toll-like receptor signaling pathway	Gene Ontology	GO:0002755	3	13	0.0149927	0.0907485	HSPD1	TNIP1	TNC	COL3A1	FBN1	OIT3
triglyceride catabolic process	Gene Ontology	GO:0019433	3	13	0.0149927	0.0907485	LPL	LIPE	SERPINB10	APP	SERPINC1	PRNP	BST2	ITIH2	SERPINE1
virus receptor activity	Gene Ontology	GO:0001618	3	13	0.0149927	0.0907485	ACE2	SLC52A2	HMGB2
neural crest cell development	Gene Ontology	GO:0014032	3	13	0.0149927	0.0907485	SNAI2	EDNRA	CART
steroid biosynthetic process	Gene Ontology	GO:0006694	3	13	0.0149927	0.0907485	NR0B1	FDX1	SNCA
positive regulation of exocytosis	Gene Ontology	GO:0045921	3	13	0.0149927	0.0907485	RAB5A	CFTR	SIRT1
feeding behavior	Gene Ontology	GO:0007631	3	13	0.0149927	0.0907485	NPY1R	HCRTR2	TRAF6
bHLH transcription factor binding	Gene Ontology	GO:0043425	3	13	0.0149927	0.0907485	ARNTL	SIRT1	SLC26A6
positive regulation of epithelial to mesenchymal transition	Gene Ontology	GO:0010718	4	25	0.0150713	0.0907485	SMAD4	BAMBI	TLR5
protein sumoylation	Gene Ontology	GO:0016925	4	25	0.0150713	0.0907485	SUMO1	EGR2	PNPLA4
camera-type eye development	Gene Ontology	GO:0043010	4	25	0.0150713	0.0907485	SHH	MITF	RPSA
defense response	Gene Ontology	GO:0006952	4	25	0.0150713	0.0907485	GP91-PHOX	CXCL12	EDN1
cytoplasmic vesicle	Gene Ontology	GO:0031410	11	144	0.0151322	0.0909392	PSEN1	MX2	NSDHL
regulation of protein stability	Gene Ontology	GO:0031647	5	39	0.0151654	0.090963	FBXO7	DDOST	SNCA
oxidoreductase activity	Gene Ontology	GO:0016491	9	107	0.0157824	0.0941201	NSDHL	CRYZL1	HTR2C
GTPase activity	Gene Ontology	GO:0003924	16	247	0.0158471	0.0943253	RAP2B	RAB34	HAND1
defense response to Gram-negative bacterium	Gene Ontology	GO:0050829	5	40	0.0166052	0.0979013	HMGB2	SPACA5	BMP4	BMP2
positive regulation of tyrosine phosphorylation of STAT protein	Gene Ontology	GO:0042531	5	40	0.0166052	0.0979013	IL21	HES1	IFIH1	SUMO4
anatomical structure morphogenesis	Gene Ontology	GO:0009653	5	40	0.0166052	0.0979013	SMAD4	SMAD7	FOXP2	FBN1
collagen binding	Gene Ontology	GO:0005518	5	40	0.0166052	0.0979013	SMAD4	SMAD7	STAT2	STAT1
release of sequestered calcium ion into cytosol	Gene Ontology	GO:0051209	4	26	0.0169414	0.0983928	CCL21	F2R	MYO6	RND3	AP2M1	RHOH	SLC30A9	GAD2	SHAS2	BDNF	STARD4
cell cycle	Gene Ontology	GO:0007049	4	26	0.0169414	0.0983928	CDC123	FOXN3	CASP3	TERT	USP7
tricarboxylic acid cycle	Gene Ontology	GO:0006099	4	26	0.0169414	0.0983928	FH	SUCLG1	POR	SCCPDH	CYBRD1	APEX1	MAOA	SNCA	DCT
humoral immune response	Gene Ontology	GO:0006959	4	26	0.0169414	0.0983928	MEF2C	IFNE	DDX3X	DIRAS3	RAB1A	EEF1A1	MX2	MFN1	RND3	RAB5A	GNA14	RHOH	RAB10	RHOB	RHEB	GNAI1
transferase activity	Gene Ontology	GO:0016740	4	26	0.0169414	0.0983928	UBE2L6	CCT3	SERPINE1	TLR4	SPACA3
branching involved in ureteric bud morphogenesis	Gene Ontology	GO:0001658	4	26	0.0169414	0.0983928	SHH	SMAD4	FYN	IL15	IL6ST
apoptotic signaling pathway	Gene Ontology	GO:0097190	4	26	0.0169414	0.0983928	SHH	ISG12(A)	SMAD3	SMAD2	FBN1
fatty acid biosynthetic process	Gene Ontology	GO:0006633	4	26	0.0169414	0.0983928	PRKAG1	NDUFAB1	SCP2	CTSV	ADGRG1
BMP signaling pathway	Gene Ontology	GO:0030509	6	56	0.0171217	0.0990706	ACVR2A	BMP2	XCL1	HTR2C
activation of MAPK activity	Gene Ontology	GO:0000187	6	56	0.0171217	0.0990706	TGFA	BMP2	PIK3C3	DIS3L2
positive regulation of angiogenesis	Gene Ontology	GO:0045766	7	73	0.0174155	0.100397	SIRT1	THBS1	ACO2	MDH1
blood vessel morphogenesis	Gene Ontology	GO:0048514	3	14	0.0177615	0.10053	EFNB2	GJA1	SH2D1A	GATA3
gamete generation	Gene Ontology	GO:0007276	3	14	0.0177615	0.10053	SPIN1	GJA10	FTCD	FASN
ubiquitin-like protein ligase binding	Gene Ontology	GO:0044389	3	14	0.0177615	0.10053	SUMO1	CCNB1	BMP4	BMP2
positive regulation of monocyte chemotaxis	Gene Ontology	GO:0090026	3	14	0.0177615	0.10053	PLA2G7	SERPINE1	CASP3	DAPL1
pancreas development	Gene Ontology	GO:0031016	3	14	0.0177615	0.10053	HNF1B	SHH	LPL	PRKAB1
B cell homeostasis	Gene Ontology	GO:0001782	3	14	0.0177615	0.10053	MEF2C	CASP3	SMAD4	SMAD7	SMAD2	SMAD3
regulation of ventricular cardiac muscle cell membrane repolarization	Gene Ontology	GO:0060307	3	14	0.0177615	0.10053	GJA1	CACNA2D1	MAP3K7	THBS1	LPAR3	EGF
protein phosphatase type 2A complex	Gene Ontology	GO:0000159	3	14	0.0177615	0.10053	PPP2CA	PPP2R1A	ANGPTL3	GATA6	RHOB	ADM	SERPINE1
9+0 non-motile cilium	Gene Ontology	GO:0097731	3	14	0.0177615	0.10053	NPFFR1	MCHR1	NR2F2
maturation of LSU-rRNA from tricistronic rRNA transcript (SSU-rRNA, 5.8S rRNA, LSU-rRNA)	Gene Ontology	GO:0000463	3	14	0.0177615	0.10053	RPL7	NIFK	DDX3X
negative regulation of neuron differentiation	Gene Ontology	GO:0045665	5	41	0.0181329	0.102075	HES1	APP	SUMO4
adenylate cyclase-modulating G protein-coupled receptor signaling pathway	Gene Ontology	GO:0007188	5	41	0.0181329	0.102075	GNA14	GNAI1	MOSPD2
memory	Gene Ontology	GO:0007613	5	41	0.0181329	0.102075	PTN	PSEN1	HES1
external side of plasma membrane	Gene Ontology	GO:0009897	14	210	0.0187245	0.103931	THBS1	IL13RA2	TNFSF13B
lipid homeostasis	Gene Ontology	GO:0055088	4	27	0.0189501	0.103931	NR1H4	PNPLA4	KCNE3
protein N-linked glycosylation	Gene Ontology	GO:0006487	4	27	0.0189501	0.103931	MGAT1	ST3GAL1	PPP2R2B
regulation of heart rate by cardiac conduction	Gene Ontology	GO:0086091	4	27	0.0189501	0.103931	KCNE3	CACNA2D1	DRD1
autophagy of mitochondrion	Gene Ontology	GO:0000422	4	27	0.0189501	0.103931	FBXO7	WIPI1	ZNHIT6
positive regulation of ERK1 and ERK2 cascade	Gene Ontology	GO:0070374	10	130	0.0191933	0.103931	BMP4	BMP2	LBX1	ID2	ID4
protein folding	Gene Ontology	GO:0006457	7	75	0.0196982	0.103931	CCT2	CCT3	VIPR2	CALCR	CALCRL
RNA polymerase II transcription factor binding	Gene Ontology	GO:0001085	5	42	0.0197505	0.103931	SMAD4	MEF2A	BDNF	CREB1	DRD1
cytosolic small ribosomal subunit	Gene Ontology	GO:0022627	5	42	0.0197505	0.103931	RPS3A	RPS17	IL6ST	SDC1	CCR10	CD86	SLA-2	CD302	IL23R	CD2	CXCR4	CXCL12	CD3D	ITGA2
response to bacterium	Gene Ontology	GO:0009617	6	58	0.0197558	0.103931	GZMA	MLH1	MGAT4A	MGAT4C
chaperone binding	Gene Ontology	GO:0051087	6	58	0.0197558	0.103931	DNAJC3	HSPD1	BIN1	KCNJ5
mitochondrial matrix	Gene Ontology	GO:0005759	8	93	0.0198267	0.103931	ETFA	CCNB1	WDR45B	ATG5
cytoskeleton	Gene Ontology	GO:0005856	11	151	0.0203384	0.103931	ODF3	DMD	APP	NTRK3	F2R	CTGF	HTR2C	FSHR	CCL21	CCL20
positive regulation of myoblast differentiation	Gene Ontology	GO:0045663	3	15	0.0207949	0.103931	MEF2C	MYOD1	HSPD1	PPIL6	PPID	FKBP9	CANX
muscle fiber development	Gene Ontology	GO:0048747	3	15	0.0207949	0.103931	UCHL1	MYL2	KLF4	ID4	ANKRD1
positive regulation of interleukin-8 production	Gene Ontology	GO:0032757	3	15	0.0207949	0.103931	F2R	SERPINE1	DDX3X	RPS23	RPSA
decidualization	Gene Ontology	GO:0046697	3	15	0.0207949	0.103931	PTN	GHSR	LPL	UPK1B	IFI44	BMP2
response to estrogen	Gene Ontology	GO:0043627	3	15	0.0207949	0.103931	GATA6	SLC34A2	HES1	TERT	BIN1	CFTR
macrophage differentiation	Gene Ontology	GO:0030225	3	15	0.0207949	0.103931	SIRT1	BMP4	FOXO3	HSPD1	PDK4	GOT2	FDX1	ACADL
chloride channel complex	Gene Ontology	GO:0034707	3	15	0.0207949	0.103931	CLIC5	CFTR	TMOD3	ARL6IP5	RND3	RHOH	SLC30A9	JAK1	KITLG	PPP2R2B	BIN1
outflow tract septum morphogenesis	Gene Ontology	GO:0003148	3	15	0.0207949	0.103931	GATA6	SMAD4	FADD
regulation of neuron differentiation	Gene Ontology	GO:0045664	3	15	0.0207949	0.103931	ID2	BDNF	PTGS2
activin receptor signaling pathway	Gene Ontology	GO:0032924	3	15	0.0207949	0.103931	ACVR2A	TGFBR1	GATA3
positive regulation of cell differentiation	Gene Ontology	GO:0045597	3	15	0.0207949	0.103931	PTN	CTGF	IL15
striated muscle tissue development	Gene Ontology	GO:0014706	2	5	0.0208983	0.103931	SHH	IFRD1	CLDN17
vascular associated smooth muscle cell development	Gene Ontology	GO:0097084	2	5	0.0208983	0.103931	HES1	ADM	BMP4
positive regulation of skeletal muscle fiber development	Gene Ontology	GO:0048743	2	5	0.0208983	0.103931	MYOD1	MYF6	BIN1
RNA secondary structure unwinding	Gene Ontology	GO:0010501	2	5	0.0208983	0.103931	AGO4	DDX3X	INHBA
negative regulation of phosphorylation	Gene Ontology	GO:0042326	2	5	0.0208983	0.103931	CDKN2B	DYNLL1	CDX2
regulation of glucose transmembrane transport	Gene Ontology	GO:0010827	2	5	0.0208983	0.103931	EDN1	EDNRA
negative regulation of meiotic cell cycle process involved in oocyte maturation	Gene Ontology	GO:1904145	2	5	0.0208983	0.103931	CCNB2	CCNB1
GPI-linked ephrin receptor activity	Gene Ontology	GO:0005004	2	5	0.0208983	0.103931	EPHA4	EPHA3
bud elongation involved in lung branching	Gene Ontology	GO:0060449	2	5	0.0208983	0.103931	SPRY1	BMP4
peptide YY receptor activity	Gene Ontology	GO:0001601	2	5	0.0208983	0.103931	NPY1R	PPYR1
interleukin-2 receptor binding	Gene Ontology	GO:0005134	2	5	0.0208983	0.103931	IL21	GATA3
regulation of synapse assembly	Gene Ontology	GO:0051963	2	5	0.0208983	0.103931	MEF2C	GHSR
negative regulation of transporter activity	Gene Ontology	GO:0032410	2	5	0.0208983	0.103931	NDFIP1	SNCA
axonal transport of mitochondrion	Gene Ontology	GO:0019896	2	5	0.0208983	0.103931	NEFL	UCHL1
myotube differentiation	Gene Ontology	GO:0014902	2	5	0.0208983	0.103931	SHH	MEF2C
Barr body	Gene Ontology	GO:0001740	2	5	0.0208983	0.103931	H2AFY	H3F3A
negative regulation of ubiquitin-protein transferase activity	Gene Ontology	GO:0051444	2	5	0.0208983	0.103931	PSEN1	SMAD7
skeletal muscle tissue regeneration	Gene Ontology	GO:0043403	2	5	0.0208983	0.103931	GJA1	IFRD1
amyloid precursor protein catabolic process	Gene Ontology	GO:0042987	2	5	0.0208983	0.103931	PSEN2	PSEN1
regulation of odontogenesis of dentin-containing tooth	Gene Ontology	GO:0042487	2	5	0.0208983	0.103931	BMP4	BMP2
myosin light chain binding	Gene Ontology	GO:0032027	2	5	0.0208983	0.103931	SPATA6	CXCR4
positive regulation of myelination	Gene Ontology	GO:0031643	2	5	0.0208983	0.103931	EGR2	CST7
NEDD8-specific protease activity	Gene Ontology	GO:0019784	2	5	0.0208983	0.103931	COPS4	COPS5
estradiol 17-beta-dehydrogenase activity	Gene Ontology	GO:0004303	2	5	0.0208983	0.103931	HSD17B1	HSD17B2
syndecan binding	Gene Ontology	GO:0045545	2	5	0.0208983	0.103931	TNC	SDCBP
negative regulation of transcription by competitive promoter binding	Gene Ontology	GO:0010944	2	5	0.0208983	0.103931	SMAD7	CREB1
neurotransmitter catabolic process	Gene Ontology	GO:0042135	2	5	0.0208983	0.103931	ALDH5A1	MAOA
aspartic-type endopeptidase inhibitor activity	Gene Ontology	GO:0019828	2	5	0.0208983	0.103931	BIN1	PRNP
estrogen receptor activity	Gene Ontology	GO:0030284	2	5	0.0208983	0.103931	ESR2	ESR1
negative regulation of fibrinolysis	Gene Ontology	GO:0051918	2	5	0.0208983	0.103931	SERPINE1	THBS1
negative regulation of plasminogen activation	Gene Ontology	GO:0010757	2	5	0.0208983	0.103931	SERPINE1	THBS1
arachidonate-CoA ligase activity	Gene Ontology	GO:0047676	2	5	0.0208983	0.103931	ACSL4	ACSL5
type II pneumocyte differentiation	Gene Ontology	GO:0060510	2	5	0.0208983	0.103931	GATA6	AIMP2
positive regulation of hormone secretion	Gene Ontology	GO:0046887	2	5	0.0208983	0.103931	EDN1	CREB1
positive regulation of adaptive immune response	Gene Ontology	GO:0002821	2	5	0.0208983	0.103931	SIRT1	FADD
negative regulation of interleukin-1 beta production	Gene Ontology	GO:0032691	2	5	0.0208983	0.103931	GHSR	TNFAIP3
animal organ formation	Gene Ontology	GO:0048645	2	5	0.0208983	0.103931	SHH	GATA6
long-chain fatty acid catabolic process	Gene Ontology	GO:0042758	2	5	0.0208983	0.103931	ACADL	LIPE
abscission	Gene Ontology	GO:0009838	2	5	0.0208983	0.103931	CHMP4C	AURKB
protein kinase B binding	Gene Ontology	GO:0043422	2	5	0.0208983	0.103931	BCL10	TRAF6
regulation of microvillus assembly	Gene Ontology	GO:0032534	2	5	0.0208983	0.103931	KLF5	PLD1
cholinergic synapse	Gene Ontology	GO:0098981	2	5	0.0208983	0.103931	NEFL	PLD1
positive regulation of aspartic-type endopeptidase activity involved in amyloid precursor protein catabolic process	Gene Ontology	GO:1902961	2	5	0.0208983	0.103931	EPHA4	PICALM
telethonin binding	Gene Ontology	GO:0031433	2	5	0.0208983	0.103931	MYOZ2	CSRP3
cellular response to leukemia inhibitory factor	Gene Ontology	GO:1990830	7	76	0.0209145	0.103931	SIRT1	SMAD7
brush border	Gene Ontology	GO:0005903	4	28	0.0211001	0.103931	SLC34A2	ACTN1
forebrain development	Gene Ontology	GO:0030900	4	28	0.0211001	0.103931	FYN	APP	CREB1	CACNB4	KLF5	KLF4	XBP1
cellular response to cAMP	Gene Ontology	GO:0071320	4	28	0.0211001	0.103931	SLC26A3	FDX1	SLC15A1	ACTR3
bone mineralization	Gene Ontology	GO:0030282	4	28	0.0211001	0.103931	PTN	TMEM38B	TOP2B	NR2F2
erythrocyte differentiation	Gene Ontology	GO:0030218	4	28	0.0211001	0.103931	ATPIF1	BMP4	CFTR	CRHBP
actin filament bundle assembly	Gene Ontology	GO:0051017	4	28	0.0211001	0.103931	FAM107A	LIMA1	PTHLH	PHEX
cellular calcium ion homeostasis	Gene Ontology	GO:0006874	6	59	0.0211707	0.10395	GPR12	SLC37A4	CASP3	GATA3
peroxisome	Gene Ontology	GO:0005777	6	59	0.0211707	0.10395	EPHX2	CROT	ACTN1	FSCN3
epithelial cell differentiation	Gene Ontology	GO:0030855	5	43	0.0214598	0.105038	GATA6	CES1	EDN1	ATP2B1	STC1	CSRP3
negative regulation of NF-kappaB transcription factor activity	Gene Ontology	GO:0032088	5	43	0.0214598	0.105038	SIRT1	KLF4	ECI2	FAR1	DDO	PIK3C3
protein homodimerization activity	Gene Ontology	GO:0042803	23	414	0.0221058	0.10803	FOXP2	AOX1	PTER	UPK1B	PGK1
histone deacetylase binding	Gene Ontology	GO:0042826	7	77	0.022182	0.108063	ANKRD1	TRAF6	P14ARF	TNFAIP3	USP7
Z disc	Gene Ontology	GO:0030018	6	60	0.0226526	0.110012	ACTN1	PSEN1	CDH13	PTGS2	SMAD4	CHMP4C	HAND1	S100A10	STAT1	NR0B1	NR2F2	HNF1B	TERT	CST7	TYRP1	CRYL1	LPL	FGFR2	ACTN1	GZMA	PSPH	OXCT1	HES1
negative regulation of inflammatory response	Gene Ontology	GO:0050728	6	60	0.0226526	0.110012	TNFAIP6	PPARG	SUDS3	MEF2C	MEF2A	HES1	TOP2B
extracellular matrix	Gene Ontology	GO:0031012	11	154	0.0229334	0.111202	COL10A1	ADAMTS1	FHL5	MYOZ2	PPP3CA	PPP2R5A
neuromuscular junction	Gene Ontology	GO:0031594	5	44	0.0232624	0.112383	F2R	APP	NDFIP1	NR1H4	GHSR	GATA3
positive regulation of nucleic acid-templated transcription	Gene Ontology	GO:1903508	5	44	0.0232624	0.112383	APEX1	ACTN1	TIMP2	ACAN	HAPLN1	FBN1	SHH	CTGF	ADAMTS20	COL3A1	MMP2
enzyme binding	Gene Ontology	GO:0019899	9	115	0.0233043	0.112383	PTGS2	ESR2	SYNJ2BP	PSEN1	NEFL
phospholipid metabolic process	Gene Ontology	GO:0006644	4	29	0.0233936	0.112383	GATA6	LPCAT4	ANKRD1	MED27	BCL10
negative regulation of cold-induced thermogenesis	Gene Ontology	GO:0120163	4	29	0.0233936	0.112383	ARNTL	ACOT13	CREB1	APP	FYN	MLH1	COPS5	HAND1	CFTR
recycling endosome membrane	Gene Ontology	GO:0055038	4	29	0.0233936	0.112383	RAP2B	SLC1A1	IL15	IL18R1
Arp2/3 complex-mediated actin nucleation	Gene Ontology	GO:0034314	3	16	0.0240939	0.114861	ACTR3	ACTR2	CFTR	Î+M522
fibronectin binding	Gene Ontology	GO:0001968	3	16	0.0240939	0.114861	ITGB3	CTSV	ARPC5
regulation of MAPK cascade	Gene Ontology	GO:0043408	3	16	0.0240939	0.114861	HRH4	FSHR	THBS1
cellular senescence	Gene Ontology	GO:0090398	3	16	0.0240939	0.114861	CDKN2B	P14ARF	NTRK3
defense response to bacterium	Gene Ontology	GO:0042742	6	61	0.0242026	0.115203	RAB1A	IFNE	ID2
transmembrane signaling receptor activity	Gene Ontology	GO:0004888	6	62	0.025822	0.121378	FCGR2B	GLRB	RAG2	TLR5	ANKRD17	DEFB125
serine-type endopeptidase inhibitor activity	Gene Ontology	GO:0004867	6	62	0.025822	0.121378	SERPINC1	SERPINB10	TLR4	TLR5	THBD	CD3D
keratinocyte differentiation	Gene Ontology	GO:0030216	4	30	0.0258324	0.121378	IVL	ANXA1	APP	SERPINA7	ITIH2	SERPINE1
liver development	Gene Ontology	GO:0001889	4	30	0.0258324	0.121378	HNF1B	HES1	CASP3	IRF6
calcium channel activity	Gene Ontology	GO:0005262	4	30	0.0258324	0.121378	PSEN1	ANXA2	XBP1	GATA6
lysosomal membrane	Gene Ontology	GO:0005765	7	80	0.026301	0.121378	ANXA2	ARL8B	TRPC7	TRPC4
neural tube closure	Gene Ontology	GO:0001843	5	46	0.0271541	0.121378	LHX2	ADM	PSEN1	CYBRD1	VTI1B	RNF152	MYO7A
endoplasmic reticulum-Golgi intermediate compartment	Gene Ontology	GO:0005793	5	46	0.0271541	0.121378	LRPAP1	SLC35C2	BMP4	FZD6	TRAF6
RISC-loading complex	Gene Ontology	GO:0070578	2	6	0.0272545	0.121378	AGO4	DICER1	TICAM2	MGAT4A	TMED5
fascia adherens	Gene Ontology	GO:0005916	2	6	0.0272545	0.121378	GJA1	ACTN1
positive regulation of MHC class II biosynthetic process	Gene Ontology	GO:0045348	2	6	0.0272545	0.121378	SIRT1	XBP1
nucleotide-activated protein kinase complex	Gene Ontology	GO:0031588	2	6	0.0272545	0.121378	PRKAG1	PRKAB1
short-term memory	Gene Ontology	GO:0007614	2	6	0.0272545	0.121378	RCAN1	CALB1
positive regulation of triglyceride catabolic process	Gene Ontology	GO:0010898	2	6	0.0272545	0.121378	SIRT1	ABHD5
regulation of epithelial to mesenchymal transition	Gene Ontology	GO:0010717	2	6	0.0272545	0.121378	TGFBR1	SMAD7
response to redox state	Gene Ontology	GO:0051775	2	6	0.0272545	0.121378	ARNTL	ADH5
glycosylphosphatidylinositol-N-acetylglucosaminyltransferase (GPI-GnT) complex	Gene Ontology	GO:0000506	2	6	0.0272545	0.121378	PYURF	PIGC
microvillus assembly	Gene Ontology	GO:0030033	2	6	0.0272545	0.121378	RAP2B	KLF5
regulation of locomotion	Gene Ontology	GO:0040012	2	6	0.0272545	0.121378	FBXO7	SNCA
vinculin binding	Gene Ontology	GO:0017166	2	6	0.0272545	0.121378	RTCB	ACTN1
membrane hyperpolarization	Gene Ontology	GO:0060081	2	6	0.0272545	0.121378	SLC26A3	CFTR
atrioventricular canal development	Gene Ontology	GO:0036302	2	6	0.0272545	0.121378	SMAD4	SHAS2
lung saccule development	Gene Ontology	GO:0060430	2	6	0.0272545	0.121378	GATA6	CREB1
artery smooth muscle contraction	Gene Ontology	GO:0014824	2	6	0.0272545	0.121378	EDN1	EDNRA
pharyngeal arch artery morphogenesis	Gene Ontology	GO:0061626	2	6	0.0272545	0.121378	HES1	BMP4
ciliary rootlet	Gene Ontology	GO:0035253	2	6	0.0272545	0.121378	APP	PSEN1
epithelial cell maturation	Gene Ontology	GO:0002070	2	6	0.0272545	0.121378	GJA1	PGR
cuprous ion binding	Gene Ontology	GO:1903136	2	6	0.0272545	0.121378	PRNP	SNCA
sterol esterase activity	Gene Ontology	GO:0004771	2	6	0.0272545	0.121378	CES1	LIPE
activin receptor complex	Gene Ontology	GO:0048179	2	6	0.0272545	0.121378	ACVR2A	TGFBR1
mesodermal cell differentiation	Gene Ontology	GO:0048333	2	6	0.0272545	0.121378	INHBA	ITGA2
self proteolysis	Gene Ontology	GO:0097264	2	6	0.0272545	0.121378	CAPN7	CAPN1
T-tubule organization	Gene Ontology	GO:0033292	2	6	0.0272545	0.121378	CSRP3	BIN1
protein localization to cytoplasmic stress granule	Gene Ontology	GO:1903608	2	6	0.0272545	0.121378	DDX3X	DCP1A
mating behavior	Gene Ontology	GO:0007617	2	6	0.0272545	0.121378	APP	DRD1
cardiac conduction	Gene Ontology	GO:0061337	2	6	0.0272545	0.121378	GJA1	MEF2A
positive regulation of skeletal muscle tissue development	Gene Ontology	GO:0048643	2	6	0.0272545	0.121378	SHH	MEF2C
positive regulation of histone H3-K9 acetylation	Gene Ontology	GO:2000617	2	6	0.0272545	0.121378	SMAD4	GATA3
positive regulation of cardiac muscle cell differentiation	Gene Ontology	GO:2000727	2	6	0.0272545	0.121378	EFNB2	MEF2C
thyroid hormone transport	Gene Ontology	GO:0070327	2	6	0.0272545	0.121378	TTR	SERPINA7
transcription regulator activity	Gene Ontology	GO:0140110	2	6	0.0272545	0.121378	ID4	ID2
positive regulation of vasoconstriction	Gene Ontology	GO:0045907	3	17	0.0276583	0.121439	F2R	ADRA1D
response to hormone	Gene Ontology	GO:0009725	3	17	0.0276583	0.121439	GHSR	POR	PTGS2
gap junction channel activity	Gene Ontology	GO:0005243	3	17	0.0276583	0.121439	GJA1	GJA10	TIMP2
adipose tissue development	Gene Ontology	GO:0060612	3	17	0.0276583	0.121439	ID2	FTO	GJC1
connexin complex	Gene Ontology	GO:0005922	3	17	0.0276583	0.121439	GJA1	GJA10	XBP1
insulin-like growth factor binding	Gene Ontology	GO:0005520	3	17	0.0276583	0.121439	IGF1R	CTGF	GJC1
reactive oxygen species metabolic process	Gene Ontology	GO:0072593	3	17	0.0276583	0.121439	ATPIF1	CTGF	IGFBP7
peptide cross-linking	Gene Ontology	GO:0018149	3	17	0.0276583	0.121439	ANXA1	COL3A1	NDUFS3
axon guidance	Gene Ontology	GO:0007411	9	119	0.0278962	0.122311	EFNB2	LHX2	THBS1
nucleosome	Gene Ontology	GO:0000786	4	31	0.0284184	0.123902	PRM1	H2AFY	BSG	SMAD4	NR4A3	EPHA4	SHH	CXCL12	GATA3
amyloid-beta binding	Gene Ontology	GO:0001540	4	31	0.0284184	0.123902	ITM2B	ITM2A	H3F3A	HIST1H3E
nuclear receptor transcription coactivator activity	Gene Ontology	GO:0030374	4	31	0.0284184	0.123902	ENY2	SS18	PRNP	ITGA2
neuronal cell body	Gene Ontology	GO:0043025	9	120	0.0291368	0.126741	RTN4	PSEN1	ACTN1	SLC30A9
positive regulation of phosphatidylinositol 3-kinase signaling	Gene Ontology	GO:0014068	5	47	0.0292459	0.126741	F2R	NCF1	CALB1	IL6ST	KCNN3	SNCA	UCHL1	PICALM	SLC1A3
embryonic digit morphogenesis	Gene Ontology	GO:0042733	5	47	0.0292459	0.126741	SHH	SMAD4	FSHR	SIRT1	NTRK3
postsynaptic membrane	Gene Ontology	GO:0045211	6	64	0.029273	0.126741	DMD	GLRB	BMP4	IMPAD1	GJA1
presynapse	Gene Ontology	GO:0098793	6	65	0.0311067	0.132458	PSEN1	MX2	MX2	KCNMA1	SYAP1	F2R
positive regulation of protein serine/threonine kinase activity	Gene Ontology	GO:0071902	4	32	0.0311526	0.132458	PPP2CA	DDX3X	CACNB4	ATP2B1	CANX	CLN8
positive regulation of inflammatory response	Gene Ontology	GO:0050729	4	32	0.0311526	0.132458	CD47	LPL	SYAP1	SNCA
cell chemotaxis	Gene Ontology	GO:0060326	5	48	0.0314367	0.132458	HMGB2	CCR10	IL33	SNCA
DNA biosynthetic process	Gene Ontology	GO:0071897	3	18	0.0314869	0.132458	POLD2	CTGF	CXCL12	CXCR4	CCL28
developmental growth	Gene Ontology	GO:0048589	3	18	0.0314869	0.132458	SMAD4	ADM	LIG3
cell motility	Gene Ontology	GO:0048870	3	18	0.0314869	0.132458	PTEN	PLD1	GATA3
hyaluronic acid binding	Gene Ontology	GO:0005540	3	18	0.0314869	0.132458	ACAN	TNFAIP6	CFL1
protein localization to nucleus	Gene Ontology	GO:0034504	3	18	0.0314869	0.132458	SHH	BMP4	HAPLN1
ciliary membrane	Gene Ontology	GO:0060170	3	18	0.0314869	0.132458	TMEM17	MCHR1	BANP
positive regulation of mitotic nuclear division	Gene Ontology	GO:0045840	3	18	0.0314869	0.132458	TGFA	EDN1	DRD1
gluconeogenesis	Gene Ontology	GO:0006094	3	18	0.0314869	0.132458	PC	FBP2	EGF
trans-Golgi network membrane	Gene Ontology	GO:0032588	3	18	0.0314869	0.132458	LGR5	ARFIP1	PGK1
C-C chemokine binding	Gene Ontology	GO:0019957	3	18	0.0314869	0.132458	CCR10	ACKR1	IMPAD1
learning or memory	Gene Ontology	GO:0007611	3	18	0.0314869	0.132458	MEF2C	PRNP	CXCR4
regulation of dendrite morphogenesis	Gene Ontology	GO:0048814	3	18	0.0314869	0.132458	RAP2B	SDC2	PICALM
nuclear speck	Gene Ontology	GO:0016607	14	227	0.0323236	0.13541	APEX1	NR3C1	HECW2
smoothened signaling pathway	Gene Ontology	GO:0007224	5	49	0.0337274	0.13541	SHH	HES1	FTO	SUMO1	NR0B1	IL15	FBXL4	HABP4	SRSF11	SRSF10	PNN	TERT	MEF2C	CKAP4
circadian regulation of gene expression	Gene Ontology	GO:0032922	5	49	0.0337274	0.13541	ARNTL	SIRT1	BMP4	TMEM17	NSDHL
single fertilization	Gene Ontology	GO:0007338	4	33	0.0340361	0.13541	SMAD4	RNASE10	ID2	ID4	CART
SMAD binding	Gene Ontology	GO:0046332	4	33	0.0340361	0.13541	COL3A1	MEF2A	H3F3A	TRPC7
G protein-coupled peptide receptor activity	Gene Ontology	GO:0008528	4	33	0.0340361	0.13541	GPR84	CALCR	TGFBR1	BMP2
adenylate cyclase-inhibiting G protein-coupled receptor signaling pathway	Gene Ontology	GO:0007193	4	33	0.0340361	0.13541	EDN1	EDNRA	VIPR2	CALCRL
negative regulation of glucose import	Gene Ontology	GO:0046325	2	7	0.0342767	0.13541	PID1	OSTN	CORT	FSHR
postsynaptic neurotransmitter receptor internalization	Gene Ontology	GO:0098884	2	7	0.0342767	0.13541	AP2M1	MX2
response to radiation	Gene Ontology	GO:0009314	2	7	0.0342767	0.13541	COL3A1	MYC
cytokine receptor binding	Gene Ontology	GO:0005126	2	7	0.0342767	0.13541	IL21	IL15
prostate gland epithelium morphogenesis	Gene Ontology	GO:0060740	2	7	0.0342767	0.13541	ID4	TNC
positive regulation of T cell cytokine production	Gene Ontology	GO:0002726	2	7	0.0342767	0.13541	MAP3K7	TRAF6
chondrocyte proliferation	Gene Ontology	GO:0035988	2	7	0.0342767	0.13541	STC1	CTGF
regulation of systemic arterial blood pressure	Gene Ontology	GO:0003073	2	7	0.0342767	0.13541	ADM	FSHR
glycogen catabolic process	Gene Ontology	GO:0005980	2	7	0.0342767	0.13541	PFKM	PYGL
mitochondrial electron transport, ubiquinol to cytochrome c	Gene Ontology	GO:0006122	2	7	0.0342767	0.13541	UQCRB	CYCS
aspartic endopeptidase activity, intramembrane cleaving	Gene Ontology	GO:0042500	2	7	0.0342767	0.13541	PSEN2	PSEN1
negative regulation of delayed rectifier potassium channel activity	Gene Ontology	GO:1902260	2	7	0.0342767	0.13541	SUMO1	KCNE3
chloride channel inhibitor activity	Gene Ontology	GO:0019869	2	7	0.0342767	0.13541	CFTR	VTI1B
production of siRNA involved in RNA interference	Gene Ontology	GO:0030422	2	7	0.0342767	0.13541	TERT	DICER1
positive regulation of lipopolysaccharide-mediated signaling pathway	Gene Ontology	GO:0031666	2	7	0.0342767	0.13541	LY96	TRAF6
parathyroid gland development	Gene Ontology	GO:0060017	2	7	0.0342767	0.13541	TGFBR1	GATA3
patched binding	Gene Ontology	GO:0005113	2	7	0.0342767	0.13541	SHH	CCNB1
ruffle organization	Gene Ontology	GO:0031529	2	7	0.0342767	0.13541	CCL21	LIMA1
intestinal epithelial cell differentiation	Gene Ontology	GO:0060575	2	7	0.0342767	0.13541	GATA6	CDX2
lysozyme activity	Gene Ontology	GO:0003796	2	7	0.0342767	0.13541	SPACA5	SPACA3
spermatogenesis, exchange of chromosomal proteins	Gene Ontology	GO:0035093	2	7	0.0342767	0.13541	PIWIL1	FSHR
pyruvate metabolic process	Gene Ontology	GO:0006090	2	7	0.0342767	0.13541	PC	ME3
melanosome membrane	Gene Ontology	GO:0033162	2	7	0.0342767	0.13541	TYRP1	DCT
negative regulation of bone resorption	Gene Ontology	GO:0045779	2	7	0.0342767	0.13541	CART	FSHR
cellular response to forskolin	Gene Ontology	GO:1904322	2	7	0.0342767	0.13541	FDX1	CFTR
negative regulation of amyloid-beta formation	Gene Ontology	GO:1902430	2	7	0.0342767	0.13541	BIN1	PRNP
positive regulation of sequestering of triglyceride	Gene Ontology	GO:0010890	2	7	0.0342767	0.13541	LPL	PLIN2
immunoglobulin production	Gene Ontology	GO:0002377	2	7	0.0342767	0.13541	IL21	ITM2A
SREBP signaling pathway	Gene Ontology	GO:0032933	2	7	0.0342767	0.13541	SCAP	INSIG1
positive thymic T cell selection	Gene Ontology	GO:0045059	2	7	0.0342767	0.13541	SHH	CD3D
protein deneddylation	Gene Ontology	GO:0000338	2	7	0.0342767	0.13541	COPS4	COPS5
phospholipase C-activating dopamine receptor signaling pathway	Gene Ontology	GO:0060158	2	7	0.0342767	0.13541	GNA14	DRD1
positive regulation of cellular senescence	Gene Ontology	GO:2000774	2	7	0.0342767	0.13541	SIRT1	P14ARF
synaptic vesicle budding from presynaptic endocytic zone membrane	Gene Ontology	GO:0016185	2	7	0.0342767	0.13541	MX2	PICALM
negative regulation of cAMP-dependent protein kinase activity	Gene Ontology	GO:2000480	2	7	0.0342767	0.13541	SIRT1	PKIA
fatty acid beta-oxidation using acyl-CoA dehydrogenase	Gene Ontology	GO:0033539	2	7	0.0342767	0.13541	ETFA	ACADL
positive regulation of collateral sprouting	Gene Ontology	GO:0048672	2	7	0.0342767	0.13541	LPAR3	BDNF
skeletal muscle fiber development	Gene Ontology	GO:0048741	3	19	0.0355776	0.137924	RCAN1	PPP3CA
regulation of protein phosphorylation	Gene Ontology	GO:0001932	3	19	0.0355776	0.137924	STAT2	RAD51	DRD1
adherens junction organization	Gene Ontology	GO:0034332	3	19	0.0355776	0.137924	EFNB2	CDH11	EPHA4
endochondral ossification	Gene Ontology	GO:0001958	3	19	0.0355776	0.137924	MEF2C	BMP4	IMPAD1
cellular response to interleukin-4	Gene Ontology	GO:0071353	3	19	0.0355776	0.137924	XCL1	GATA3	XBP1
nuclear inner membrane	Gene Ontology	GO:0005637	3	19	0.0355776	0.137924	TMX4	PTGS2	PSEN2
regulation of synaptic plasticity	Gene Ontology	GO:0048167	3	19	0.0355776	0.137924	MEF2C	PTN	PSEN1
voltage-gated ion channel activity	Gene Ontology	GO:0005244	3	19	0.0355776	0.137924	GP91-PHOX	CLIC5	KCNMA1
B cell proliferation	Gene Ontology	GO:0042100	3	19	0.0355776	0.137924	MEF2C	HSPD1	IFNE
positive regulation of p38MAPK cascade	Gene Ontology	GO:1900745	3	19	0.0355776	0.137924	NCF1	BMP2	GADD45G
branching involved in blood vessel morphogenesis	Gene Ontology	GO:0001569	3	19	0.0355776	0.137924	SHH	EDNRA	EDN1
oogenesis	Gene Ontology	GO:0048477	3	19	0.0355776	0.137924	PTN	H3F3A	MLH1
Golgi stack	Gene Ontology	GO:0005795	3	19	0.0355776	0.137924	VRK1	MGAT4A	NSF
chemokine-mediated signaling pathway	Gene Ontology	GO:0070098	5	50	0.0361192	0.13933	CCL21	CCL20	CCR10	CXCL12	ACKR1
late endosome	Gene Ontology	GO:0005770	6	68	0.0370511	0.142291	RHOB	F2R	CXCR4	SLC30A4	PIK3C3	CST7
phosphatidylinositol-3-phosphate binding	Gene Ontology	GO:0032266	4	34	0.0370697	0.142291	PLCZ1	NCF1	WIPI1	WDR45B
peptide binding	Gene Ontology	GO:0042277	4	34	0.0370697	0.142291	SSTR1	GNRHR	MCHR1	NPFFR1
positive regulation of protein ubiquitination	Gene Ontology	GO:0031398	4	34	0.0370697	0.142291	XIAP	SMAD7	AIMP2	NDFIP1
regulation of transcription by RNA polymerase II	Gene Ontology	GO:0006357	28	559	0.0384296	0.147329	MED21	HMGB2	CDX2	MED27	NFKBIZ	HAND1	ARID4A	THAP11	KLF7	LHX2	ANKRD1	INHBA	TFAP2C	HOXA13	HNF1B	KLF6	ETS1	ENY2	NR3C1	ZNF24	JUN	IFRD1	PSIP1	EPAS1	HOPX	ESR2	ESR1	PLAGL1
response to lipopolysaccharide	Gene Ontology	GO:0032496	5	51	0.0386128	0.147487	F2R	PTGFR	SNCA	ADH5	HMGB2
negative regulation of cell migration	Gene Ontology	GO:0030336	5	51	0.0386128	0.147487	SHH	RAP2B	MITF	SCP2	RHOB
positive regulation of peptidyl-serine phosphorylation	Gene Ontology	GO:0033138	5	51	0.0386128	0.147487	PTGS2	APP	SMYD3	BDNF	SNCA
regulation of apoptotic process	Gene Ontology	GO:0042981	6	69	0.039183	0.149116	GJA1	TRAF6	NME2	ESR1	APEX1	MYC
bicarbonate transport	Gene Ontology	GO:0015701	3	20	0.0399276	0.149213	SLC26A3	CFTR	SLC26A6
phosphatidylinositol-3,5-bisphosphate binding	Gene Ontology	GO:0080025	3	20	0.0399276	0.149213	RAG2	WIPI1	WDR45B
dorsal/ventral pattern formation	Gene Ontology	GO:0009953	3	20	0.0399276	0.149213	EDN1	LHX2	PROP1
motor neuron axon guidance	Gene Ontology	GO:0008045	3	20	0.0399276	0.149213	EGR2	EPHA4	RHOH
neuron apoptotic process	Gene Ontology	GO:0051402	3	20	0.0399276	0.149213	APP	PSEN1	CASP3
regulation of metabolic process	Gene Ontology	GO:0019222	3	20	0.0399276	0.149213	LPAR3	GPR12	GPR119
2 iron, 2 sulfur cluster binding	Gene Ontology	GO:0051537	3	20	0.0399276	0.149213	NDUFV2	FDX1	AOX1
viral entry into host cell	Gene Ontology	GO:0046718	3	20	0.0399276	0.149213	ACE2	SLC52A2	RPSA
embryonic cranial skeleton morphogenesis	Gene Ontology	GO:0048701	3	20	0.0399276	0.149213	TGFBR1	BMP4	FGFR2
regulation of endocytosis	Gene Ontology	GO:0030100	3	20	0.0399276	0.149213	BIN1	SYNJ2BP	RAB5A
negative regulation of intrinsic apoptotic signaling pathway	Gene Ontology	GO:2001243	3	20	0.0399276	0.149213	DDX3X	NDUFS3	IVNS1ABP
positive regulation of G1/S transition of mitotic cell cycle	Gene Ontology	GO:1900087	3	20	0.0399276	0.149213	ANXA1	ANKRD17	DDX3X
insulin secretion	Gene Ontology	GO:0030073	3	20	0.0399276	0.149213	HNF1B	ANXA1	GPR119
ferrous iron binding	Gene Ontology	GO:0008198	3	20	0.0399276	0.149213	FTH1	FTO	SNCA
response to ischemia	Gene Ontology	GO:0002931	3	20	0.0399276	0.149213	RCAN1	GJA1	UCHL1
collagen trimer	Gene Ontology	GO:0005581	4	35	0.0402537	0.149973	COL10A1	FCN2	C1QTNF3	MBL2
adult locomotory behavior	Gene Ontology	GO:0008344	4	35	0.0402537	0.149973	ID2	APP	BTBD9	SNCA
protein stabilization	Gene Ontology	GO:0050821	8	108	0.0406631	0.149973	TRIM39	EPHA4	RTN4	CCT3	SMAD7	CREB1	USP7	HSPD1
T cell receptor signaling pathway	Gene Ontology	GO:0050852	5	52	0.0412088	0.149973	PSEN1	FYN	GATA3	TRAF6	CACNB4
neurofilament cytoskeleton organization	Gene Ontology	GO:0060052	2	8	0.0419136	0.149973	NEFL	CLN8
actin filament-based movement	Gene Ontology	GO:0030048	2	8	0.0419136	0.149973	MYO7A	MYO6
fructose 6-phosphate metabolic process	Gene Ontology	GO:0006002	2	8	0.0419136	0.149973	PFKM	FBP2
adult feeding behavior	Gene Ontology	GO:0008343	2	8	0.0419136	0.149973	GHSR	CART
membranous septum morphogenesis	Gene Ontology	GO:0003149	2	8	0.0419136	0.149973	BMP4	ID2
vacuolar transport	Gene Ontology	GO:0007034	2	8	0.0419136	0.149973	NDFIP1	CHMP4C
tyrosine phosphorylation of STAT protein	Gene Ontology	GO:0007260	2	8	0.0419136	0.149973	IL21	IL15
DNA demethylation	Gene Ontology	GO:0080111	2	8	0.0419136	0.149973	APEX1	TET1
type I transforming growth factor beta receptor binding	Gene Ontology	GO:0034713	2	8	0.0419136	0.149973	SMAD7	SNX6
positive regulation of extrinsic apoptotic signaling pathway in absence of ligand	Gene Ontology	GO:2001241	2	8	0.0419136	0.149973	INHBA	PPP2R1A
phagocytic vesicle membrane	Gene Ontology	GO:0030670	2	8	0.0419136	0.149973	RAB34	RAB5A
complement activation, lectin pathway	Gene Ontology	GO:0001867	2	8	0.0419136	0.149973	FCN2	MBL2
androgen metabolic process	Gene Ontology	GO:0008209	2	8	0.0419136	0.149973	SHH	ESR1
chromatoid body	Gene Ontology	GO:0033391	2	8	0.0419136	0.149973	ARNTL	PIWIL1
positive regulation of T cell migration	Gene Ontology	GO:2000406	2	8	0.0419136	0.149973	CCL21	APP
muscle cell differentiation	Gene Ontology	GO:0042692	2	8	0.0419136	0.149973	IFRD1	H3F3A
positive regulation of protein acetylation	Gene Ontology	GO:1901985	2	8	0.0419136	0.149973	ARNTL	DDX3X
superoxide metabolic process	Gene Ontology	GO:0006801	2	8	0.0419136	0.149973	GP91-PHOX	NCF1
DNA topological change	Gene Ontology	GO:0006265	2	8	0.0419136	0.149973	HMGB2	TOP2B
chaperonin-containing T-complex	Gene Ontology	GO:0005832	2	8	0.0419136	0.149973	CCT2	CCT3
monocyte differentiation	Gene Ontology	GO:0030224	2	8	0.0419136	0.149973	MEF2C	BMP4
negative regulation of production of miRNAs involved in gene silencing by miRNA	Gene Ontology	GO:1903799	2	8	0.0419136	0.149973	PPP3CA	ESR1
cellular response to lithium ion	Gene Ontology	GO:0071285	2	8	0.0419136	0.149973	SHH	ID2
inositol phosphate-mediated signaling	Gene Ontology	GO:0048016	2	8	0.0419136	0.149973	EDN1	NMUR2
regulation of signaling receptor activity	Gene Ontology	GO:0010469	2	8	0.0419136	0.149973	SERPINE1	MUC4
regulation of chondrocyte differentiation	Gene Ontology	GO:0032330	2	8	0.0419136	0.149973	CTGF	PTHLH
ER to Golgi transport vesicle membrane	Gene Ontology	GO:0012507	2	8	0.0419136	0.149973	SCAP	VTI1B
1-acylglycerol-3-phosphate O-acyltransferase activity	Gene Ontology	GO:0003841	2	8	0.0419136	0.149973	AGPAT2	ABHD5
positive regulation of cartilage development	Gene Ontology	GO:0061036	2	8	0.0419136	0.149973	BMP4	BMP2
myoblast differentiation	Gene Ontology	GO:0045445	2	8	0.0419136	0.149973	SHH	MYOD1
oxalate transport	Gene Ontology	GO:0019532	2	8	0.0419136	0.149973	SLC26A3	SLC26A6
positive regulation of immune response	Gene Ontology	GO:0050778	2	8	0.0419136	0.149973	IL15	RSAD2
positive regulation of fibroblast proliferation	Gene Ontology	GO:0048146	4	36	0.0435882	0.155177	MYC	CCNB1	FNTB	ESR1
negative regulation of protein kinase activity	Gene Ontology	GO:0006469	4	36	0.0435882	0.155177	DBNDD2	DTNBP1	SMYD3	DNAJC3
collagen fibril organization	Gene Ontology	GO:0030199	4	36	0.0435882	0.155177	ACAN	TGFBR1	ANXA2	COL3A1
ion channel binding	Gene Ontology	GO:0044325	6	71	0.0436763	0.155177	KCNE3	ACTN1	ID2	FYN	FHL1	S100A10
Notch signaling pathway	Gene Ontology	GO:0007219	6	71	0.0436763	0.155177	BMP2	PSEN2	PSEN1	SNAI2	HES1	GOT1
positive regulation of I-kappaB kinase/NF-kappaB signaling	Gene Ontology	GO:0043123	7	90	0.0437008	0.155177	TRAF6	FYN	MAP3K7	F2R	FADD	CCL21	ANKRD17
cellular oxidant detoxification	Gene Ontology	GO:0098869	5	53	0.043908	0.155501	FAM213A	TPO	PRDX6	PTGS2	TXNRD1
double-stranded RNA binding	Gene Ontology	GO:0003725	5	53	0.043908	0.155501	HSPD1	ACTN1	DICER1	IFIH1	AGO4
negative regulation of endothelial cell apoptotic process	Gene Ontology	GO:2000352	3	21	0.0445333	0.15647	SERPINE1	TNFAIP3	GATA3
ephrin receptor binding	Gene Ontology	GO:0046875	3	21	0.0445333	0.15647	EFNB2	ANKS1A	FYN
negative regulation of proteasomal ubiquitin-dependent protein catabolic process	Gene Ontology	GO:0032435	3	21	0.0445333	0.15647	SHH	TRIM39	USP7
regulation of neurogenesis	Gene Ontology	GO:0050767	3	21	0.0445333	0.15647	ARNTL	HES1	HMGB2
spindle midzone	Gene Ontology	GO:0051233	3	21	0.0445333	0.15647	ARL8B	APP	AURKB
immunological synapse	Gene Ontology	GO:0001772	3	21	0.0445333	0.15647	ATP2B1	SOCS6	RHOH
basolateral plasma membrane	Gene Ontology	GO:0016323	7	91	0.0457683	0.160266	ANXA1	AQP4	SYNJ2BP	RHBG	ANXA2	SLC26A6	ATP2B1
sensory perception of sound	Gene Ontology	GO:0007605	7	91	0.0457683	0.160266	CLIC5	CASP3	MYO6	ALG10	SNAI2	MYO7A	SLC1A3
nervous system development	Gene Ontology	GO:0007399	6	72	0.0460389	0.161033	NDUFV2	TGFBR1	GAP43	PCSK2	GLRB	NTRK3
protein domain specific binding	Gene Ontology	GO:0019904	8	111	0.0461096	0.161099	RAP2B	ARFIP1	DICER1	HMGB2	NR0B1	VCP	HNRNPM	MYO7A
caveola	Gene Ontology	GO:0005901	4	37	0.0470732	0.163914	F2R	LRP8	LIPE	KCNMA1
actin cytoskeleton reorganization	Gene Ontology	GO:0031532	4	37	0.0470732	0.163914	RAP2B	ANXA1	PARVG	DTNBP1
cytoplasmic stress granule	Gene Ontology	GO:0010494	4	37	0.0470732	0.163914	HABP4	G3BP1	DDX3X	VCP
midbody	Gene Ontology	GO:0030496	7	92	0.0478974	0.166501	RAP2B	ANXA2	ARL8B	AURKB	DTNBP1	PIK3C3	GNAI1
focal adhesion	Gene Ontology	GO:0005925	8	112	0.0480261	0.166501	ITGB3	NME2	ITGB8	ITGA2	ACTN1	LIMA1	TES	PARVG
positive regulation of endothelial cell migration	Gene Ontology	GO:0010595	3	22	0.0493904	0.166501	RHOB	BMP4	GATA3
cholesterol biosynthetic process	Gene Ontology	GO:0006695	3	22	0.0493904	0.166501	CES1	CFTR	INSIG1
neuropeptide hormone activity	Gene Ontology	GO:0005184	3	22	0.0493904	0.166501	CORT	GAL	CART
cellular response to growth factor stimulus	Gene Ontology	GO:0071363	3	22	0.0493904	0.166501	ACVR2A	TGFBR1	KLF4
oxidoreductase activity, acting on the CH-OH group of donors, NAD or NADP as acceptor	Gene Ontology	GO:0016616	3	22	0.0493904	0.166501	CRYL1	HSD17B13	NSDHL
positive regulation of interferon-beta production	Gene Ontology	GO:0032728	3	22	0.0493904	0.166501	HMGB2	IFIH1	DDX3X
extrinsic apoptotic signaling pathway in absence of ligand	Gene Ontology	GO:0097192	3	22	0.0493904	0.166501	FOXO3	KITLG	FADD
[truncated: 142 more columns]
