# Supplementary material for: Genome-Wide Analysis of MAMSTR Transcription Factor-Binding Sites via ChIP-Seq in Porcine Skeletal Muscle Fibroblasts
Source: Animals (Basel). 2023 May 23;13(11):1731. doi: 10.3390/ani13111731 (PMC10252000; doi:10.3390/ani13111731)
Supplement: Supplementary file 1 [file animals-13-01731-s001.zip › Table S3,Analysis of TFBSs in the promoter region..xlsx]

## Sheet: Table S3
Refseq_name	Symbol	Chr	TSS	TTS	Strand	Chr:Start-End	Length
NM_001143695	ACSS2	chr17	43455187	43510660	+	chr17:43456618-43456877	260
NM_214349	PC	chr2	4605274	4609731	+	chr2:4603905-4604407	503
NM_001098594	MLPH	chr15	151614165	151614293	+	chr15:151613849-151614361	513
NM_001001642	PRKAG1	chr5	15522471	15443954	-	chr5:15520284-15520881	598
NM_001173520	PID1	chr15	144255955	144256107	+	chr15:144254596-144255197	602
NM_001244146	TRMT10A	chr8	130101783	130133413	+	chr8:130100338-130100970	633
NM_001098585	AP3B1	chr2	88719584	88534907	-	chr2:88719756-88720316	561
NM_001113702	SLA-2	chr7	24687093	24642158	-	chr7:24688625-24689126	502
NM_214437	VTI1B	chr7	97720791	97693163	-	chr7:97719717-97720147	431
NM_001195370	SPIN1	chr1	32595576	32594555	-	chr1:32594480-32595251	772
NM_001244637	SLC28A3	chr10	34734233	34768167	+	chr10:34735597-34736107	511
NM_214098	IL18R1	chr3	54288704	54285205	-	chr3:54289745-54290238	494
NM_214427	CYP11A1	GL893363-2	165950	158826	-	GL893363-2:164729-165341	613
